# Supplementary material for: Molecular Determinants of Protein Pathogenicity at the Single‐Aggregate Level
Source: Adv Sci (Weinh). 2025 Jan 13;12(9):2410229. doi: 10.1002/advs.202410229 (PMC11884545; doi:10.1002/advs.202410229)
Supplement: Supplementary file 2 — Supporting Data [file ADVS-12-2410229-s002.xlsx]

## Sheet: Figure 1
Figure 1C	Size (nm)	Case 1	Cumulative	Case 2	Cumulative	Case 3	Cumulative		Figure 1E	Aβ42									Figure 1O
	40	891	0.22098	611	0.40303	730	0.27927		BCA assay	30nm	100nm	500nm		Normalised	30nm	100nm	500nm		FRET Assay	FRET Efficiency	30nm	100nm	500nm	Oligomers	Fibrils
	60	571	0.3626	273	0.58311	587	0.50383			0.02916	0.02848	0.0282			1	0.97668	0.96708			0.05	57	72	35	170	30
	80	499	0.48636	142	0.67678	354	0.63925			0.027	0.02769	0.02853			1	1.02556	1.05667			0.15	283	174	128	514	35
	100	324	0.56672	110	0.74934	204	0.71729			0.02542	0.02705	0.0249			1	1.06412	0.97954			0.25	762	514	285	1182	48
	120	309	0.64335	55	0.78562	110	0.75937			0.02687	0.0254	0.02691			1	0.94529	1.00149			0.35	1369	858	455	1893	132
	140	210	0.69544	74	0.83443	70	0.78615													0.45	1486	926	475	2085	355
	160	90	0.71776	60	0.87401	86	0.81905			Aβ40										0.55	1105	742	362	1667	637
	180	133	0.75074	51	0.90765	51	0.83856			30nm	100nm	500nm		Normalised	30nm	100nm	500nm			0.65	580	396	231	876	650
	200	65	0.76687	40	0.93404	45	0.85578			0.04046	0.04284	0.04306			1	1.05882	1.06426			0.75	294	164	89	339	402
	220	85	0.78795	35	0.95712	35	0.86917			0.04914	0.04796	0.04726			1	0.97599	0.96174			0.85	80	43	29	78	131
	240	60	0.80283	28	0.97559	25	0.87873			0.05128	0.04684	0.04984			1	0.91342	0.97192			0.95	45	23	12	48	25
	260	57	0.81696	14	0.98483	22	0.88715			0.04734	0.04842	0.04898			1	1.02281	1.03464
	280	53	0.83011	5	0.98813	24	0.89633													FRET Efficiency	30nm	100nm	500nm	Oligomers	Fibrils
	300	59	0.84474	8	0.9934	18	0.90321		Figure 1G	30nm	100nm	500nm							Normalised	0.05	0.03836	0.07775	0.07368	0.08153	0.04615
	320	60	0.85962	1	0.99406	16	0.90933		Colocalization	94.648	90.368	87.438								0.15	0.19044	0.1879	0.26947	0.24652	0.05385
	340	49	0.87178	2	0.99538	19	0.9166			93.197	88.204	95.391								0.25	0.51279	0.55508	0.6	0.56691	0.07385
	360	53	0.88492	0	0.99538	12	0.92119			94.414	86.649	90.165								0.35	0.92127	0.92657	0.95789	0.90791	0.20308
	380	31	0.89261	4	0.99802	25	0.93076			96.629	93.912	94.986								0.45	1	1	1	1	0.54615
	400	27	0.89931	0	0.99802	10	0.93458													0.55	0.74361	0.8013	0.76211	0.79952	0.98
	420	31	0.90699	1	0.99868	21	0.94262													0.65	0.39031	0.42765	0.48632	0.42014	1
	440	32	0.91493	2	1	7	0.94529		Figure 1G	30nm	100nm	500nm								0.75	0.19785	0.17711	0.18737	0.16259	0.61846
	460	26	0.92138	0	1	12	0.94989		Colocalization	93.126	96.126	94.792								0.85	0.05384	0.04644	0.06105	0.03741	0.20154
	480	29	0.92857	0	1	9	0.95333			96.211	96.211	92.5								0.95	0.03028	0.02484	0.02526	0.02302	0.03846
	500	17	0.93279	0	1	15	0.95907			90.905	90.905	86.947
	520	29	0.93998	0	1	12	0.96366			98.951	98.951	90.106
	540	37	0.94916	0	1	12	0.96825
	560	26	0.95561	0	1	8	0.97131
	580	25	0.96181	0	1	10	0.97513		Figure 1K	30nm	100nm	500nm
	600	42	0.97222	0	1	11	0.97934		Colocalization	92.512	87.494	93.204
	620	33	0.98041	0	1	9	0.98279			95.155	94.062	91.649
	640	19	0.98512	0	1	2	0.98355			93.762	90.968	85.912
	660	13	0.98834	0	1	7	0.98623			90.587	89.96	96.391
	680	7	0.99008	0	1	4	0.98776
	700	6	0.99157	0	1	6	0.99005
	720	10	0.99405	0	1	8	0.99311		Figure 1G	30nm	100nm	500nm
	740	4	0.99504	0	1	0	0.99311		Colocalization	98.792	98.897	95
	760	4	0.99603	0	1	6	0.99541			93.737	88.834	93.548
	780	3	0.99678	0	1	4	0.99694			88.952	92.495	85.366
	800	11	0.9995	0	1	3	0.99809			96.064	82.315	93.878
	820	2	1	0	1	0	0.99809

## Sheet: Figure 2
	Figure 2D -Uptake in vitro						Figure 2E - Uptake nanospheres							Figure 2F - Uptake nanospheres
	Aβ42	Aβ40	Normalised	Aβ42	Aβ40		30 nm	Aβ42	Aβ40	Normalised	Aβ42	Aβ40		Aβ42	30 nm	100 nm	500 nm		30 nm	100 nm	500 nm
	49.4	33.5		1	0.67814			75.9	48		1	0.63241			75.9	59.3	41.4	Normalised	1	0.78129	0.54545
	58.8	44.2		1	0.7517			63.5	39.4		1	0.62047			63.5	42.8	25.8		1	0.67402	0.4063
	42.5	29.4		1	0.69176			68.6	45.5		1	0.66327			68.6	50.4	40.5		1	0.73469	0.59038
	50	38.5		1	0.77			72.1	38.9		1	0.53953			72.1	60.6	35		1	0.8405	0.48544
							100 nm	59.3	30.9		1	0.52108		Aβ40	30 nm	100 nm	500 nm		30 nm	100 nm	500 nm
								42.8	33		1	0.77103			48	30.9	25.2		1	0.64375	0.525
								50.4	33.3		1	0.66071			39.4	33	17.5		1	0.83756	0.44416
								60.6	34		1	0.56106			45.5	33.3	19.7		1	0.73187	0.43297
															38.9	34	24.8		1	0.87404	0.63753
							500 nm	41.4	25.2		1	0.6087
								25.8	17.5		1	0.67829
								40.5	19.7		1	0.48642
								35	24.8		1	0.70857
		Figure 2G - Cytokines nanospheres
	Aβ42	30 nm	100 nm	500 nm	Normalised	30 nm	100 nm	500 nm		Aβ42	30 nm	100 nm	500 nm	Normalised	30 nm	100 nm	500 nm		Aβ42	30 nm	100 nm	500 nm	Normalised	30 nm	100 nm	500 nm
TNF-α		155.36	105.51	97.07		1	0.67913	0.62481	IL-1β		161.64	136.79	101.22		1	0.84626	0.62621	IL6		210.59	180.09	136.45		1	0.85517	0.64794
		163.32	126.08	84.26		1	0.77198	0.51592			156.62	116.53	79.83		1	0.74403	0.50971			213.37	150.53	113.89		1	0.70549	0.53377
		161.21	142.88	85.5		1	0.8863	0.53036			172.76	132.08	95.99		1	0.76453	0.55563			198.13	157.84	106.4		1	0.79665	0.53702
		175.64	135.9	75.5		1	0.77374	0.42986			170.38	111.02	82.08		1	0.6516	0.48175			221.24	171.47	123.23		1	0.77504	0.557
		Figure 2H- Cytokines - Nanospheres
	Aβ40	30 nm	100 nm	500 nm	Normalised	30 nm	100 nm	500 nm		Aβ40	30 nm	100 nm	500 nm	Normalised	30 nm	100 nm	500 nm		Aβ40	30 nm	100 nm	500 nm	Normalised	30 nm	100 nm	500 nm
		67.75	63.22	46.76		1	0.93314	0.69018			61.93	55.28	43.2		1	0.89262	0.69756			70.06	59.36	50.2		1	0.84727	0.71653
		61.91	59.27	48.58		1	0.95736	0.78469			55.88	51.33	43.47		1	0.91858	0.77792			80.49	71.29	59.98		1	0.8857	0.74519
		55.94	50.42	42.49		1	0.90132	0.75956			56.36	53.38	44.7		1	0.94713	0.79312			85.5	76.88	69.41		1	0.89918	0.81181
		60.24	50.64	48.93		1	0.84064	0.81225			49.29	42.26	40.07		1	0.85737	0.81294			77.34	72.74	58		1	0.94052	0.74994
		Figure 2I - Cytokines- in vitro aggregates
		Aβ42	Aβ40	Normalised	Aβ42	Aβ40			Aβ42	Aβ40	Normalised	Aβ42	Aβ40			Aβ42	Aβ40	Normalised	Aβ42	Aβ40
TNF-α		90.89	56.11		1	0.61734	IL-1β		89.29	53.53		1	0.59951	IL6		169.83	63.09		1	0.37149
		105.79	52.68		1	0.49797			104.04	57.71		1	0.55469			135.52	69.08		1	0.50974
		99.53	53.51		1	0.53763			109.55	54.48		1	0.49731			163.48	69.71		1	0.42641
		111.01	45.18		1	0.40699			110.1	43.85		1	0.39827			130.91	77.38		1	0.59109
		Figure 2J. K. L - Cytokines - Nanosphere
	30 nm	Aβ42	Aβ40	Normalised	Aβ42	Aβ40	IL-1β	30 nm	Aβ42	Aβ40	Normalised	Aβ42	Aβ40		30 nm	Aβ42	Aβ40	Normalised	Aβ42	Aβ40
TNF-α		155.36	67.75		1	0.43608			161.64	61.93		1	0.38314	IL6		210.59	70.06		1	0.33268
		163.32	61.91		1	0.37907			156.62	55.88		1	0.35679			213.37	80.49		1	0.37723
		161.21	55.94		1	0.347			172.76	53.36		1	0.30887			198.13	85.5		1	0.43153
		175.64	60.24		1	0.34297			170.38	49.29		1	0.28929			221.24	77.34		1	0.34958
	100 nm	105.51	63.22	Normalised	1	0.59918		100 nm	136.79	55.28	Normalised	1	0.40412		100 nm	180.09	59.36	Normalised	1	0.32961
		126.08	59.27		1	0.4701			116.53	51.33		1	0.44049			150.53	71.29		1	0.47359
		142.88	50.42		1	0.35288			132.08	53.38		1	0.40415			157.84	76.88		1	0.48708
		135.9	50.64		1	0.37263			111.02	42.26		1	0.38065			171.47	72.74		1	0.42421
	500 nm	97.07	46.76	Normalised	1	0.48171		500 nm	101.22	43.2	Normalised	1	0.42679		500 nm	136.45	50.2	Normalised	1	0.3679
		84.26	48.58		1	0.57655			79.83	43.47		1	0.54453			113.89	59.98		1	0.52665
		85.5	42.49		1	0.49696			95.99	44.7		1	0.46567			96.4	69.41		1	0.72002
		75.5	48.93		1	0.64808			82.08	40.07		1	0.48818			123.23	58		1	0.47066

## Sheet: Figure 3
Figure 3B -Uptake in vitro Aβ42 + TAK242								Figure 3D- Uptake Aβ42 nanospheres + TAK242							Figure 3E- Uptake Aβ40 nanospheres + TAK242
	Aβ42	TAK242		Aβ42	TAK242		30nm	Aβ42	TAK242	Normalised	Aβ42	TAK242		30 nm	Aβ40	TAK242	Normalised	Aβ40		TAK242
	49.4	31.2	Normalised	1	0.63158			75.9	47.5		1	0.62582			48	26.5		1		0.55208
	58.8	36.5		1	0.62075			63.5	38.5		1	0.6063			39.4	26.6		1		0.67513
	42.5	30.5		1	0.71765			68.6	35.2		1	0.51312			45.5	26.9		1		0.59121
	50	33.2		1	0.664			72.1	45.5		1	0.63107			38.9	25.6		1		0.6581
Figure 3C -Uptake in vitro Aβ40 + TAK242							100nm	59.3	44.2		1	0.74536		100 nm	30.9	24.5		1		0.79288
	Aβ40	TAK242		Aβ40	TAK242			42.8	30.2		1	0.70561			33	28.3		1		0.85758
	33.5	22.2	Normalised	1	0.66269			50.4	40.5		1	0.80357			33.3	25.6		1		0.76877
	44.2	26.5		1	0.59955			60.6	42.1		1	0.69472			34	27.5		1		0.80882
	29.4	20.5		1	0.69728
	38.5	22.6		1	0.58701		500 nm	41.4	40.5		1	0.97826		500 nm	25.2	24.6		1		0.97619
								25.8	27.5		1	1.06589			17.5	19		1		1.08571
								40.5	36.8		1	0.90864			19.7	20.9		1		1.06091
								35	33.2		1	0.94857			24.8	23.9		1		0.96371
Figure 3F -Cytokine secretion in vitro Aβ42 + TAK242
		Aβ42	TAK242	Normalised	Aβ42	TAK242	IL-1β	Aβ42	TAK242	Normalised	Aβ42	TAK242		Aβ42	TAK242	Normalised	Aβ42	TAK242
TNF-α		90.89	59.6		1	0.65574		89.29	45.2		1	0.50622	IL6	169.83	82.4		1	0.48519
		105.79	59.4		1	0.56149		104.04	45.5		1	0.43733		135.52	40.1		1	0.2959
		99.53	51.8		1	0.52045		109.55	53.5		1	0.48836		163.48	68.2		1	0.41718
		111.01	62.4		1	0.56211		110.1	67.1		1	0.60945		130.91	50.5		1	0.38576
Figure 3G -Cytokine secretion in vitro Aβ40 + TAK242
		Aβ40	TAK242	Normalised	Aβ40	TAK242	IL-1β	Aβ40	TAK242	Normalised	Aβ40	TAK242		Aβ40	TAK242	Normalised	Aβ40	TAK242
TNF-α		56.11	37.9		1	0.67546		53.53	28.4		1	0.67546	IL6	63.09	26.6		1	0.42162
		52.68	23.7		1	0.44989		57.71	37.8		1	0.44989		69.08	34.2		1	0.49508
		53.51	32.5		1	0.60736		54.48	20.9		1	0.60736		69.71	39.4		1	0.5652
		45.18	23.3		1	0.51571		43.85	19.3		1	0.51571		77.38	30.6		1	0.39545
Figure 3H -Cytokine secretion 30nm nanosphere Aβ42 + TAK242
30nm		Aβ42	TAK242	Normalised	Aβ42	TAK242	IL-1β	Aβ42	TAK242	Normalised	Aβ42	TAK242		Aβ42	TAK242	Normalised	Aβ42	TAK242		Figure 3K - Aβ42 + TAK242
TNF-α		155.36	30.9		1	0.19889		161.64	36.5		1	0.22581	IL6	210.59	40.2		1	0.19089			30nm	100nm	500nm		30nm	100nm	500nm		30nm	100nm	500nm		30nm	100nm	500nm
		163.32	35.7		1	0.21859		156.62	33.9		1	0.21645		213.37	41.5		1	0.1945		Uptake	37.4177	25.4637	2.17391	TNF-α	80.1107	46.0715	-7.2422	IL-1β	77.419	40.6389	3.77396	IL6	80.9108	43.2506	-6.26603
		161.21	36.9		1	0.22889		172.76	41.1		1	0.2379		198.13	45.2		1	0.22813			39.3701	29.4393	-6.58915		78.1411	41.4657	1.61405		78.3552	40.7878	12.3137		80.5502	43.9979	11.4057
		175.64	31.5		1	0.17934		170.38	43.3		1	0.25414		221.24	56.8		1	0.25673			48.688	19.6429	9.1358		77.1106	35.4703	6.90058		76.2098	42.9891	-3.55245		77.1867	45.0076	6.22407
Figure 3I -Cytokine secretion 100nm nanosphere Aβ42 + TAK242																					36.8932	30.5281	5.14286		82.0656	37.1597	10.1987		74.5862	46.7664	-4.77583		74.3265	53.9861	4.73099
100nm		Aβ42	TAK242	Normalised	Aβ42	TAK242	IL-1β	Aβ42	TAK242	Normalised	Aβ42	TAK242		Aβ42	TAK242	Normalised	Aβ42	TAK242
TNF-α		105.51	56.9		1	0.53929		136.79	81.2		1	0.59361	IL6	180.09	102.2		1	0.56749
		126.08	73.8		1	0.58534		116.53	69		1	0.59212		150.53	84.3		1	0.56002
		142.88	92.2		1	0.6453		132.08	75.3		1	0.57011		157.84	86.8		1	0.54992
		135.9	85.4		1	0.6284		111.02	59.1		1	0.53234		171.47	78.9		1	0.46014
Figure 3J -Cytokine secretion 500nm nanosphere Aβ42 + TAK242
500nm		Aβ42	TAK242	Normalised	Aβ42	TAK242	IL-1β	Aβ42	TAK242	Normalised	Aβ42	TAK242		Aβ42	TAK242	Normalised	Aβ42	TAK242
TNF-α		97.07	104.1		1	1.07242		101.22	97.4		1	0.96226	IL6	136.45	145		1	1.06266
		84.26	82.9		1	0.98386		79.83	70		1	0.87686		113.89	100.9		1	0.88594
		85.5	79.6		1	0.93099		95.99	99.4		1	1.03552		96.4	90.4		1	0.93776
		75.5	67.8		1	0.89801		82.08	86		1	1.04776		123.23	117.4		1	0.95269
Figure 3L-Cytokine secretion 30nm Nanosphere Aβ40 + TAK242
30nm		Aβ40	TAK242	Normalised	Aβ40	TAK242	IL-1β	Aβ40	TAK242	Normalised	Aβ40	TAK242		Aβ40	TAK242	Normalised	Aβ40	TAK242		Figure 3O - Aβ420 + TAK242
TNF-α		67.75	20.5		1	0.30258		61.93	17.3		1	0.27935	IL6	70.06	20.4		1	0.29118			30nm	100nm	500nm		30nm	100nm	500nm		30nm	100nm	500nm		30nm	100nm	500nm
		61.91	16.8		1	0.27136		55.88	19.4		1	0.34717		80.49	24.9		1	0.30936		Uptake	44.7917	20.712	2.38095	TNF-α	69.7417	28.0924	4.19162	IL-1β	72.0652	26.8994	7.17593	IL6	70.8821	31.3848	7.17593
		55.94	18.4		1	0.32892		53.36	18.1		1	0.33921		85.5	25.1		1	0.29357			32.4873	14.2424	-8.57143		72.8638	46.4316	6.9576		65.2827	34.3074	-3.51967		69.0645	32.3327	-3.51967
		60.24	15.1		1	0.25066		49.29	13.1		1	0.26577		77.34	23.7		1	0.30644			40.8791	23.1231	-6.09137		67.1076	45.0218	-4.96587		66.0795	38.3477	-9.17226		70.6433	45.0832	-9.17226
Figure 3M-Cytokine secretion 30nm Nanosphere Aβ40 + TAK242																					34.1902	19.1177	3.62903		74.9336	26.0071	14.7762		73.4226	37.8845	1.67207		69.3561	49.89	1.67207
100nm		Aβ40	TAK242	Normalised	Aβ40	TAK242	IL-1β	Aβ40	TAK242	Normalised	Aβ40	TAK242		Aβ40	TAK242	Normalised	Aβ40	TAK242
TNF-α		63.22	45.46		1	0.71908		55.28	40.41		1	0.73101	IL6	59.36	40.73		1	0.68615
		59.27	31.75		1	0.53568		51.33	33.72		1	0.65693		71.29	48.24		1	0.67667
		50.42	27.72		1	0.54978		53.38	32.91		1	0.61652		76.88	42.22		1	0.54917
		50.64	37.47		1	0.73993		42.26	26.25		1	0.62115		72.74	36.45		1	0.5011
Figure 3N-Cytokine secretion 30nm Nanosphere Aβ40 + TAK242
500nm		Aβ40	TAK242	Normalised	Aβ40	TAK242	IL-1β	Aβ40	TAK242	Normalised	Aβ40	TAK242		Aβ40	TAK242	Normalised	Aβ40	TAK242
TNF-α		46.76	44.8		1	0.95808		43.2	40.1		1	0.92824	IL6	50.2	53.5		1	1.06574
		48.58	45.2		1	0.93042		43.47	45		1	1.0352		59.98	59.7		1	0.99533
		42.49	44.6		1	1.04966		44.7	48.8		1	1.09172		69.41	70.8		1	1.02003
		48.93	41.7		1	0.85224		40.07	39.4		1	0.98328		58	56.3		1	0.97069

## Sheet: Figure 4
Figure 4A		Aβ40 : Aβ42
ThT aggregation	Time (min)	10:0	9:1	7:3	0:10			Figure 4D
	0	0.00522	0.00193	0.00236	0.00275			BCA assay	30nm
	1.5	0.00471	0.00185	0.00159	0.00251			Aβ40 : Aβ42	10:0	9:1	7:3	0:10		Normalised	10:0	9:1	7:3	0:10
	3	0.00342	0.00131	0.000915661	0.00228				0.81858	0.8394	0.9217	0.8634			0.94809	0.9722	1.06752	1
	4.5	0.00305	0.000876257	0.000461418	0.00205				0.89999	0.8958	0.8607	0.9325			0.96514	0.96064	0.923	1
	6	0.00273	0.000564983	0.000233025	0.00182				0.86343	0.8955	0.836	0.8375			1.03096	1.06925	0.99821	1
	7.5	0.00207	0.000371338	0.000114696	0.00159				0.84357	0.811	0.7737	0.7953			1.06069	1.01974	0.97284	1
	9	0.00156	0.000272989	5.95729e-05	0.00139
	10.5	0.00119	0.000151892	4.63143e-05	0.0012				100nm
	12	0.000699564	0.000164515	5.35793e-06	0.00101			Aβ40 : Aβ42	10:0	9:1	7:3	0:10		Normalised	10:0	9:1	7:3	0:10
	13.5	0.000594892	9.14126e-05	0	0.000966252				0.6569	0.70413	0.66929	0.67817			0.96864	1.03827	0.98689	1
	15	0.000425772	6.47795e-05	2.36112e-05	0.000966252				0.67008	0.66421	0.64119	0.62365			1.07445	1.06503	1.02812	1
	16.5	0.000281791	5.56244e-05	5.24896e-05	0.000966252				0.73413	0.70468	0.76492	0.70849			1.03618	0.99462	1.07965	1
	18	0.000236426	1.0681e-05	4.49521e-05	0.000966252				0.68016	0.68992	0.68651	0.72802			0.93426	0.94767	0.94298	1
	19.5	0.000110385	5.43759e-05	3.75963e-05	0.000885404
	21	6.73053e-05	2.64944e-05	3.85045e-05	0.000664053			Figure 4H
	22.5	6.70768e-05	0	0.000102709	0.000442702			Colocalization	30nm						100nm
	24	5.4507e-05	4.34175e-05	0.000132949	0.000221351			Aβ40 : Aβ42	10:0	9:1	7:3	0:10			10:0	9:1	7:3	0:10
	25.5	5.63353e-05	4.97984e-05	0.000160102	0				1.77612	96.891	94.6715	2.46991			2.16182	90.6503	88.8126	3.97761
	27	0	5.67341e-05	0.000193067	0.000263659				4.14977	92.6254	95.808	1.36392			1.11462	95.8268	91.144	4.17555
	28.5	1.1427e-05	7.69863e-05	0.000206144	0.00152				3.47238	87.1899	91.7923	0.78092			2.79858	89.8676	93.2777	3.8556
	30	0.000118727	6.75538e-05	0.000239018	0.00278				3.34272	91.5608	86.0918	0.25459			4.143	92.5909	95.8511	2.98997
	31.5	0.000184204	0.000112358	0.000312485	0.00404
	33	0.000337098	0.000110416	0.000342908	0.00532			Figure 4I
	34.5	0.000484964	0.000128172	0.000407838	0.00665			Intensity ratio	30nm nanospheres						100nm nanospheres
	36	0.000529872	0.000133998	0.000411199	0.00846			Aβ40 : Aβ42	10:0	9:1	7:3	0:10			10:0	9:1	7:3	0:10
	37.5	0.000735445	0.000135801	0.000479853	0.01178				34.94	25	18.59	0.75			32.05	21.99	14.43	0.89
	39	0.000896795	0.000145234	0.000506007	0.01515				36.3	26.75	16.14	0.19			34.39	26	12.36	0.42
	40.5	0.00106	0.000122901	0.000549052	0.01884				30.12	24.49	17.06	0.68			34.74	23.64	11.4	0.65
	42	0.00131	0.000118184	0.000572027	0.02368				35.32	27.12	15.61	0.92			36.35	24.96	13.65	0.33
	43.5	0.00148	0.000121097	0.000618977	0.03235
	45	0.00174	0.000137743	0.000643315	0.04276			Normalised	1	0.71551	0.53205	0.02147			1	0.68612	0.45023	0.02777
	46.5	0.00196	0.000119572	0.000660024	0.06131				1	0.73691	0.44463	0.00523			1	0.75603	0.35941	0.01221
	48	0.00218	0.000150505	0.000721686	0.06894				1	0.81308	0.5664	0.02258			1	0.68048	0.32815	0.01871
	49.5	0.00242	6.56118e-05	0.000721141	0.07562				1	0.76784	0.44196	0.02605			1	0.68666	0.37552	0.00908
	51	0.00268	9.21062e-05	0.000790613	0.10141
	52.5	0.00297	0.000118601	0.000774721	0.13045
	54	0.00327	0.000105839	0.000817039	0.17403			Figure 4K
	55.5	0.00365	9.86257e-05	0.000875068	0.2011			Uptake assay	In vitro aggregates
	57	0.00449	0.00014135	0.000913209	0.22638			Aβ40 : Aβ42	10:0	9:1	7:3	0:10		Normalised	10:0	9:1	7:3	0:10
	58.5	0.00507	0.000168815	0.000942633	0.2551				33.5	36.5	42.2	49.4			0.67814	0.73887	0.85425	1
	60	0.00568	0.00018879	0.00096915	0.29142				44.2	42.9	54.1	58.8			0.7517	0.72959	0.92007	1
	61.5	0.00521	0.000169231	0.00096806	0.34461				29.4	32.8	38.5	42.5			0.69176	0.77176	0.90588	1
	63	0.00629	0.000206129	0.000996394	0.41861				38.5	40.1	47.7	50			0.77	0.802	0.954	1
	64.5	0.00689	0.000189483	0.00101	0.44995
	66	0.00752	0.000223607	0.00105	0.48599			Figure 4L
	67.5	0.00865	0.000190732	0.00104	0.52186			cytokine secretions	In vitro aggregates											In vitro aggregates											In vitro aggregates
	69	0.00904	0.000200858	0.00104	0.58765			Aβ40 : Aβ42	10:0	9:1	7:3	0:10		Normalised	10:0	9:1	7:3	0:10		10:0	9:1	7:3	0:10		Normalised	10:0	9:1	7:3	0:10		10:0	9:1	7:3	0:10		Normalised	10:0	9:1	7:3	0:10
	70.5	0.00953	0.000190732	0.00109	0.54405			TNF-α	53.53	50.2	71.3	89.29			0.59951	0.56221	0.79852	1	IL-1b	56.11	58.6	81.2	90.89			0.61734	0.64474	0.89339	1	IL6	63.09	68.4	126.1	169.83			0.37149	0.40276	0.74251	1
	72	0.0098	0.000186848	0.00107	0.65948				57.71	59.5	86	104.04			0.55469	0.5719	0.82661	1		52.68	63.7	85.6	105.79			0.49797	0.60214	0.80915	1		69.08	68.9	110.9	135.52			0.50974	0.50841	0.81833	1
	73.5	0.01036	0.000253292	0.0011	0.64395				54.48	58	82.4	109.55			0.49731	0.52944	0.75217	1		53.51	52.9	84.9	99.53			0.53763	0.5315	0.85301	1		69.71	75.5	120.1	163.48			0.42641	0.46183	0.73465	1
	75	0.01121	0.000308916	0.00111	0.72308				43.85	48.9	80.9	110.1			0.39827	0.44414	0.73479	1		45.18	62.5	80.7	111.01			0.40699	0.56301	0.72696	1		77.38	82.5	110.7	130.91			0.59109	0.6302	0.84562	1
	76.5	0.01153	0.000324591	0.0011	0.77203
	78	0.0119	0.000293519	0.00111	0.81385
	79.5	0.01246	0.000313633	0.00112	0.82324			Figure 4M
	81	0.01385	0.000313078	0.00112	0.83262			Uptake assay	30nm nanospheres											Uptake assay	100nm nanospheres
	82.5	0.01511	0.00033444	0.00117	0.84569			Aβ40 : Aβ42	10:0	9:1	7:3	0:10		Normalised	10:0	9:1	7:3	0:10		Aβ40 : Aβ42	10:0	9:1	7:3	0:10		Normalised	10:0	9:1	7:3	0:10
	84	0.01613	0.000321262	0.00116	0.86147				48	50.2	63.2	75.9			0.63241	0.6614	0.83267	1			30.9	40.6	50.8	59.3			0.52108	0.68465	0.85666	1
	85.5	0.01637	0.000345676	0.0012	0.87873				39.4	46.8	56.1	63.5			0.62047	0.73701	0.88346	1			33	33.1	36.6	42.8			0.77103	0.77336	0.85514	1
	87	0.01637	0.000320152	0.00118	0.88929				45.5	52.6	61.7	68.6			0.66327	0.76676	0.89942	1			33.3	34.9	40.6	50.4			0.66071	0.69246	0.80556	1
	88.5	0.01734	0.000391174	0.00119	0.89882				38.9	42.1	62.1	72.1			0.53953	0.58391	0.8613	1			34	37.9	48.9	60.6			0.56106	0.62541	0.80693	1
	90	0.0183	0.000363847	0.00125	0.90835
	91.5	0.01959	0.000406016	0.00123	0.9039			Figure 4N
	93	0.02016	0.000383128	0.00124	0.91356			cytokine secretions	30nm nanospheres											30nm nanospheres											30nm nanospheres
	94.5	0.01975	0.000344843	0.00125	0.92322			Aβ40 : Aβ42	10:0	9:1	7:3	0:10		Normalised	10:0	9:1	7:3	0:10		10:0	9:1	7:3	0:10		Normalised	10:0	9:1	7:3	0:10		10:0	9:1	7:3	0:10		Normalised	10:0	9:1	7:3	0:10
	96	0.01919	0.000421413	0.00125	0.94563			TNF-α	61.93	67.05	148.61	161.64			0.38314	0.41481	0.91939	1	IL-1b	67.75	69.8	129.9	155.36			0.43608	0.44928	0.83612	1	IL6	70.06	73.02	185.03	210.59			0.33268	0.34674	0.87863	1
	97.5	0.01992	0.000360379	0.00122	0.95575				55.88	56.67	137.55	156.62			0.35679	0.36183	0.87824	1		61.91	66.9	153.7	163.32			0.37907	0.40963	0.9411	1		80.49	78.52	168.81	213.37			0.37723	0.368	0.79116	1
	99	0.02138	0.000403935	0.00125	0.96227				53.36	60.26	132.61	172.76			0.30887	0.34881	0.7676	1		55.94	57.8	133.1	161.21			0.347	0.35854	0.82563	1		85.5	84.37	178.88	198.13			0.43153	0.42583	0.90284	1
	100.5	0.02168	0.000384516	0.00129	0.96666				49.29	50.62	152.84	170.38			0.28929	0.2971	0.89705	1		60.24	57.5	146.6	175.64			0.34297	0.32737	0.83466	1		77.34	75.88	198.02	221.24			0.34958	0.34298	0.89505	1
	102	0.02325	0.000406432	0.0013	0.96815
	103.5	0.02518	0.000440833	0.0013	0.96964			Figure 4O
	105	0.02633	0.000371476	0.00131	0.97113			cytokine secretions	100nm nanospheres											100nm nanospheres											100nm nanospheres
	106.5	0.02584	0.000407819	0.00133	0.97261			Aβ40 : Aβ42	10:0	9:1	7:3	0:10		Normalised	10:0	9:1	7:3	0:10		10:0	9:1	7:3	0:10		Normalised	10:0	9:1	7:3	0:10		10:0	9:1	7:3	0:10		Normalised	10:0	9:1	7:3	0:10
	108	0.02591	0.000414755	0.00133	0.97413			TNF-α	60.28	62.04	103.53	136.79			0.44068	0.45354	0.75685	1	IL-1b	73.22	73.54	89.34	105.51			0.69396	0.697	0.84674	1	IL6	70.36	86.06	161.8	180.09			0.39069	0.4779	0.89844	1
	109.5	0.02686	0.000425436	0.00134	0.97579				61.33	65.31	99.36	116.53			0.5263	0.56046	0.85266	1		59.27	63.22	102.87	126.08			0.4701	0.50143	0.81591	1		81.29	87.82	127.13	150.53			0.54003	0.58341	0.84455	1
	111	0.0279	0.000372309	0.00134	0.97745				57.38	54.06	105.29	132.08			0.43443	0.4093	0.79717	1		50.42	89.44	114.81	142.88			0.35288	0.62599	0.80354	1		76.88	80.03	135.52	157.84			0.48708	0.50703	0.85859	1
	112.5	0.02775	0.00044125	0.00133	0.97911				42.26	52.81	95.02	111.02			0.38065	0.4757	0.85588	1		60.64	75.88	110.02	135.9			0.44621	0.55835	0.80955	1		70.74	82.35	147.45	171.47			0.41255	0.4803	0.85992	1
	114	0.02886	0.000412536	0.00136	0.98077
	115.5	0.03074	0.000436672	0.00138	0.98228
	117	0.03133	0.000410039	0.00137	0.98282
	118.5	0.03187	0.00044763	0.00141	0.98335			Figure 4Q
	120	0.0346	0.000447076	0.00141	0.98389			LDH assay	In vitro aggregates
	121.5	0.03557	0.000440556	0.00141	0.98443			Aβ40 : Aβ42	Veh	10:0	9:1	7:3	0:10		Normalised	Veh	10:0	9:1	7:3	0:10
	123	0.03804	0.000470102	0.00142	0.98497				11.66	13.45	14	25.19	30.98			1	1.15352	1.20069	2.16038	2.65695
	124.5	0.03782	0.000465525	0.00141	0.98551				10	10.85	11.75	22.95	27.9			1	1.085	1.175	2.295	2.79
	126	0.04193	0.000459421	0.00144	0.98605				9.73	11.66	11.87	19.9	24.91			1	1.19836	1.21994	2.04522	2.56012
	127.5	0.05475	0.000462473	0.00146	0.98653				14.11	16.16	15.48	28.2	32.42			1	1.14529	1.09709	1.99858	2.29766
	129	0.05849	0.000474264	0.00144	0.98692
	130.5	0.06311	0.000486748	0.00148	0.98731
	132	0.06404	0.000505474	0.00149	0.9877			Figure 4S
	133.5	0.07146	0.000472738	0.00148	0.98808			LDH assay	30nm nanospheres
	135	0.08156	0.000477177	0.00148	0.98847			Aβ40 : Aβ42	Veh	10:0	9:1	7:3	0:10		Normalised	Veh	10:0	9:1	7:3	0:10
	136.5	0.08717	0.0004984	0.00151	0.98886				11.63	13.98	14.76	31.57	37.36			1	1.20206	1.26913	2.71453	3.21238
	138	0.08837	0.000540985	0.0015	0.98925				10.62	14.12	15.42	31.64	39.92			1	1.32957	1.45198	2.97928	3.75895
	139.5	0.09178	0.000518097	0.0015	0.98964				13.49	14.41	15.45	35.67	42.93			1	1.0682	1.14529	2.64418	3.18236
	141	0.10152	0.000567618	0.00149	0.99004				11.33	13.53	16.23	32.74	38.46			1	1.19417	1.43248	2.88967	3.39453
	142.5	0.10422	0.000517681	0.00153	0.99043
	144	0.12269	0.000538627	0.00154	0.99083			Figure 4T
	145.5	0.1291	0.000528917	0.00156	0.99123			LDH assay	100nm nanospheres
	147	0.13524	0.000575664	0.00158	0.99163			Aβ40 : Aβ42	Veh	10:0	9:1	7:3	0:10		Normalised	Veh	10:0	9:1	7:3	0:10
	148.5	0.14911	0.000546256	0.00156	0.99203				13.72	15.79	16.16	24.62	27.93			1	1.15087	1.17784	1.79446	2.03571
	150	0.15714	0.000506029	0.0016	0.99243				11.2	13.73	14.07	20.9	25.71			1	1.22589	1.25625	1.86607	2.29554
	151.5	0.17224	0.000534743	0.0016	0.99285				12.27	14.33	15.01	21.22	26.47			1	1.16789	1.22331	1.72942	2.15729
	153	0.17631	0.000506584	0.00159	0.99326				13.13	13.99	14.55	24.72	27.29			1	1.0655	1.10815	1.88271	2.07845
	154.5	0.18567	0.000575802	0.00159	0.99368
	156	0.19116	0.000570947	0.00165	0.99409
	157.5	0.19742	0.00057386	0.00166	0.99451
	159	0.21157	0.000564289	0.00164	0.99492
	160.5	0.22351	0.000560544	0.00168	0.99496
	162	0.23627	0.000586483	0.00167	0.99487
	163.5	0.23355	0.000565537	0.00169	0.99478
	165	0.24174	0.000667631	0.00169	0.99469
	166.5	0.25867	0.000569144	0.00168	0.99461
	168	0.27032	0.000666521	0.00171	0.99452
	169.5	0.27415	0.000644327	0.00174	0.99443
	171	0.28652	0.000660695	0.00174	0.99434
	172.5	0.29031	0.000717984	0.00176	0.99425
	174	0.29356	0.000735185	0.00178	0.99416
	175.5	0.29779	0.000683167	0.00178	0.99407
	177	0.31177	0.000749056	0.0018	0.99399
	178.5	0.30813	0.000717152	0.00182	0.99391
	180	0.32316	0.000724643	0.00182	0.99391
	181.5	0.32185	0.000725197	0.00184	0.99391
	183	0.32536	0.000801213	0.00185	0.99391
	184.5	0.32818	0.00072922	0.00185	0.99391
	186	0.33247	0.00085656	0.00187	0.99391
	187.5	0.3716	0.000885967	0.00191	0.99391
	189	0.367	0.00080038	0.00192	0.99391
	190.5	0.3677	0.000889712	0.00194	0.99391
	192	0.38531	0.000865021	0.00191	0.99391
	193.5	0.37349	0.000896787	0.00194	0.99391
	195	0.38585	0.00101	0.00196	0.99391
	196.5	0.39726	0.00104	0.00197	0.9939
	198	0.39352	0.00104	0.00197	0.99388
	199.5	0.42152	0.00111	0.00203	0.99386
	201	0.42071	0.00115	0.00204	0.99384
	202.5	0.41048	0.00111	0.00202	0.99382
	204	0.4367	0.00126	0.00205	0.9938
	205.5	0.4089	0.00116	0.00205	0.99378
	207	0.42915	0.00115	0.00206	0.99376
	208.5	0.4357	0.00136	0.0021	0.99374
	210	0.44326	0.00135	0.00212	0.99372
	211.5	0.43957	0.00143	0.00213	0.9937
	213	0.44539	0.00141	0.00215	0.99368
	214.5	0.45905	0.00145	0.00218	0.99366
	216	0.44028	0.00144	0.00216	0.99364
	217.5	0.45081	0.00161	0.0022	0.99347
	219	0.47189	0.00159	0.00223	0.99327
	220.5	0.48122	0.00172	0.00225	0.99306
	222	0.47605	0.00163	0.00226	0.99285
	223.5	0.47958	0.00174	0.0023	0.99264
	225	0.49226	0.00182	0.00226	0.99244
	226.5	0.47208	0.00178	0.00232	0.99224
	228	0.50641	0.00206	0.00233	0.99237
	229.5	0.49781	0.00204	0.00231	0.9925
	231	0.50517	0.00204	0.00236	0.99263
	232.5	0.51345	0.00213	0.00239	0.99276
	234	0.50207	0.00235	0.00238	0.99289
	235.5	0.51053	0.00235	0.00242	0.99302
	237	0.53318	0.00244	0.00244	0.99311
	238.5	0.53817	0.00254	0.00246	0.99317
	240	0.53504	0.00261	0.00247	0.99323
	241.5	0.55275	0.00273	0.00247	0.9933
	243	0.5646	0.00292	0.00253	0.99336
	244.5	0.56533	0.00305	0.00253	0.99342
	246	0.54509	0.0031	0.00257	0.99348
	247.5	0.55703	0.00321	0.00259	0.99355
	249	0.56788	0.00343	0.00258	0.99361
	250.5	0.55309	0.00361	0.00264	0.99367
	252	0.5826	0.00367	0.00263	0.99373
	253.5	0.56791	0.00376	0.00264	0.9938
	255	0.58728	0.004	0.00268	0.99386
	256.5	0.57534	0.00414	0.00271	0.99392
	258	0.59247	0.00456	0.00273	0.99398
	259.5	0.59855	0.00476	0.00277	0.99405
	261	0.58051	0.00502	0.00278	0.99411
	262.5	0.62112	0.00518	0.0028	0.99417
	264	0.60667	0.00561	0.00283	0.99415
	265.5	0.61985	0.00574	0.00283	0.99408
	267	0.6087	0.00584	0.00288	0.99402
	268.5	0.62718	0.00612	0.00288	0.99396
	270	0.63528	0.00652	0.00293	0.99389
	271.5	0.63832	0.00665	0.00297	0.99383
	273	0.6126	0.00719	0.00301	0.99377
	274.5	0.60797	0.00763	0.00299	0.9937
	276	0.64171	0.00824	0.00305	0.99364
	277.5	0.65065	0.00875	0.00305	0.99338
	279	0.64794	0.0094	0.00306	0.9931
	280.5	0.63309	0.0103	0.00308	0.99281
	282	0.64999	0.01088	0.00317	0.99253
	283.5	0.65613	0.01132	0.00318	0.99224
	285	0.67813	0.01219	0.0032	0.99196
	286.5	0.66466	0.01331	0.00325	0.99167
	288	0.66563	0.01432	0.00324	0.99139
	289.5	0.68411	0.01459	0.00331	0.9911
	291	0.6945	0.01565	0.0033	0.99082
	292.5	0.67523	0.01654	0.00335	0.99054
	294	0.6915	0.01714	0.00343	0.99027
	295.5	0.68926	0.01784	0.00345	0.99011
	297	0.71602	0.01725	0.00349	0.98995
	298.5	0.70636	0.0191	0.00349	0.98979
	300	0.70459	0.01944	0.00352	0.98963
	301.5	0.70754	0.02178	0.00354	0.98947
	303	0.7256	0.0231	0.00362	0.98931
	304.5	0.71558	0.02415	0.00364	0.98915
	306	0.72676	0.02687	0.00375	0.98898
	307.5	0.70266	0.02778	0.00374	0.98882
	309	0.70824	0.02976	0.00376	0.98866
	310.5	0.68071	0.03223	0.00379	0.9885
	312	0.67471	0.03622	0.00389	0.98834
	313.5	0.67669	0.03807	0.00389	0.98867
	315	0.68913	0.04051	0.00396	0.98903
	316.5	0.71287	0.04582	0.00399	0.98938
	318	0.67416	0.04978	0.00403	0.98974
	319.5	0.71318	0.05319	0.00407	0.99009
	321	0.7211	0.06025	0.00412	0.99045
	322.5	0.72669	0.06616	0.00416	0.99058
	324	0.73223	0.07315	0.00421	0.99061
	325.5	0.7314	0.07899	0.00428	0.99064
	327	0.72513	0.07839	0.00433	0.99067
	328.5	0.73164	0.08026	0.00439	0.9907
	330	0.72352	0.09185	0.00443	0.99072
	331.5	0.72674	0.09921	0.00453	0.99075
	333	0.73927	0.10708	0.00451	0.99078
	334.5	0.72747	0.11191	0.00458	0.99081
	336	0.74161	0.1164	0.00465	0.99083
	337.5	0.7402	0.12513	0.00475	0.99093
	339	0.71573	0.1325	0.00478	0.99108
	340.5	0.73429	0.12809	0.00485	0.99123
	342	0.72107	0.12918	0.00494	0.99138
	343.5	0.72763	0.14113	0.00497	0.99153
	345	0.74117	0.14519	0.00508	0.99168
	346.5	0.74336	0.1463	0.00511	0.99183
	348	0.7169	0.16219	0.0052	0.99198
	349.5	0.72591	0.16327	0.00526	0.99213
	351	0.7397	0.16362	0.00537	0.99228
	352.5	0.76395	0.16459	0.00546	0.99243
	354	0.74048	0.17499	0.00555	0.99258
	355.5	0.75617	0.17401	0.0055	0.99273
	357	0.76388	0.17861	0.00564	0.99288
	358.5	0.75496	0.17889	0.00575	0.99303
	360	0.77272	0.18176	0.00605	0.9931
	361.5	0.77647	0.18633	0.00629	0.99313
	363	0.76452	0.19268	0.00632	0.99317
	364.5	0.76645	0.1934	0.00609	0.9932
	366	0.77527	0.18524	0.00642	0.99323
	367.5	0.80922	0.19952	0.00848	0.99327
	369	0.79802	0.20959	0.00754	0.9933
	370.5	0.81928	0.21055	0.00753	0.99334
	372	0.82626	0.2264	0.0086	0.99337
	373.5	0.83209	0.23586	0.00891	0.99341
	375	0.82091	0.23395	0.00923	0.99344
	376.5	0.79199	0.24074	0.0091	0.99347
	378	0.786	0.23189	0.00955	0.99351
	379.5	0.77741	0.24326	0.00966	0.99354
	381	0.76447	0.24725	0.01002	0.99358
	382.5	0.78011	0.24421	0.01041	0.99361
	384	0.79902	0.25423	0.01094	0.99362
	385.5	0.82112	0.24665	0.01164	0.99359
	387	0.8213	0.25342	0.01257	0.99356
	388.5	0.83052	0.25436	0.01344	0.99352
	390	0.83636	0.25139	0.0148	0.99349
	391.5	0.8236	0.27085	0.01643	0.99346
	393	0.83263	0.28429	0.01688	0.99342
	394.5	0.83129	0.28589	0.01858	0.99339
	396	0.84448	0.2805	0.02141	0.99336
	397.5	0.86256	0.30085	0.02186	0.99332
	399	0.85359	0.30637	0.02397	0.99329
	400.5	0.85196	0.31049	0.02698	0.99326
	402	0.84655	0.30764	0.02877	0.99322
	403.5	0.8769	0.31557	0.03258	0.99319
	405	0.86135	0.31593	0.0337	0.99316
	406.5	0.86552	0.3252	0.0356	0.99312
	408	0.85509	0.33177	0.04136	0.99309
	409.5	0.87073	0.32713	0.04126	0.99308
	411	0.8583	0.32622	0.04143	0.99308
	412.5	0.86675	0.33256	0.04644	0.99308
	414	0.88512	0.35338	0.0501	0.99308
	415.5	0.87658	0.34434	0.0524	0.99308
	417	0.86311	0.34556	0.05883	0.99308
	418.5	0.87902	0.35808	0.06038	0.99308
	420	0.88575	0.3414	0.06148	0.99308
	421.5	0.87044	0.35377	0.06553	0.99308
	423	0.88025	0.36422	0.06889	0.99308
	424.5	0.88929	0.36121	0.07368	0.99308
	426	0.87257	0.37784	0.0776	0.99308
	427.5	0.88234	0.37621	0.08079	0.99308
	429	0.88806	0.38285	0.08486	0.99308
	430.5	0.86173	0.38026	0.08341	0.99307
	432	0.87637	0.38647	0.08507	0.99298
	433.5	0.87416	0.38868	0.08381	0.99288
	435	0.87666	0.4079	0.08799	0.99279
	436.5	0.90824	0.39849	0.08862	0.99269
	438	0.9094	0.40422	0.09279	0.9926
	439.5	0.90527	0.42188	0.09732	0.9925
	441	0.89253	0.42422	0.09809	0.99241
	442.5	0.9045	0.42341	0.09771	0.99231
	444	0.89687	0.42217	0.09313	0.99224
	445.5	0.88685	0.42265	0.0999	0.99224
	447	0.89717	0.44602	0.10842	0.99224
	448.5	0.90269	0.44152	0.10548	0.99224
	450	0.91525	0.43589	0.10374	0.99224
	451.5	0.90579	0.43516	0.1035	0.99224
	453	0.90331	0.43327	0.10399	0.99224
	454.5	0.90628	0.4544	0.10677	0.99224
	456	0.89509	0.45321	0.11148	0.99224
	457.5	0.90444	0.46042	0.11345	0.99224
	459	0.90229	0.45649	0.11653	0.99224
	460.5	0.89614	0.45493	0.11945	0.99224
	462	0.89563	0.46645	0.12419	0.99224
	463.5	0.91229	0.48632	0.1191	0.99224
	465	0.92506	0.49054	0.11563	0.99224
	466.5	0.91005	0.48166	0.11532	0.99224
	468	0.91715	0.47569	0.11835	0.99211
	469.5	0.92311	0.48846	0.12617	0.99197
	471	0.91423	0.4793	0.123	0.99182
	472.5	0.90534	0.49172	0.12712	0.99168
	474	0.90816	0.49657	0.1308	0.99154
	475.5	0.9126	0.51101	0.13474	0.99139
	477	0.90414	0.49033	0.13291	0.99125
	478.5	0.91701	0.5224	0.14351	0.99111
	480	0.91763	0.50405	0.14506	0.99096
	481.5	0.91478	0.51733	0.15453	0.99082
	483	0.91732	0.50389	0.16242	0.99067
	484.5	0.91199	0.53134	0.16169	0.99053
	486	0.92086	0.52029	0.17103	0.99039
	487.5	0.92151	0.53037	0.1775	0.99024
	489	0.92187	0.53205	0.17595	0.9901
	490.5	0.92522	0.54048	0.17538	0.98996
	492	0.90863	0.5577	0.17579	0.98981
	493.5	0.92686	0.54853	0.17758	0.98967
	495	0.91295	0.54305	0.18279	0.98953
	496.5	0.918	0.56229	0.18694	0.98938
	498	0.91616	0.54752	0.1819	0.98924
	499.5	0.93476	0.55255	0.18688	0.9891
	501	0.92977	0.54868	0.18747	0.98895
	502.5	0.91198	0.56133	0.18561	0.98913
	504	0.91928	0.5412	0.18896	0.98952
	505.5	0.91697	0.56133	0.18884	0.98991
	507	0.91202	0.57893	0.19265	0.9903
	508.5	0.91297	0.56632	0.1835	0.99069
	510	0.9209	0.57471	0.178	0.99108
	511.5	0.90404	0.57402	0.18226	0.99147
	513	0.92207	0.58282	0.18669	0.99186
	514.5	0.92026	0.59378	0.18959	0.99225
	516	0.91984	0.58097	0.18683	0.99264
	517.5	0.92105	0.591	0.1912	0.99303
	519	0.92991	0.58168	0.19529	0.99342
	520.5	0.91625	0.61302	0.19604	0.99382
	522	0.9127	0.59719	0.18844	0.99421
	523.5	0.92435	0.62252	0.19553	0.99442
	525	0.92147	0.6006	0.2006	0.99426
	526.5	0.91916	0.61235	0.19469	0.9941
	528	0.92267	0.60615	0.19707	0.99395
	529.5	0.93718	0.62028	0.2072	0.99379
	531	0.93027	0.61427	0.21215	0.99363
	532.5	0.91058	0.61703	0.2169	0.99347
	534	0.93837	0.62098	0.21441	0.99331
	535.5	0.94809	0.62791	0.21777	0.99316
	537	0.93399	0.62557	0.21916	0.993
	538.5	0.93689	0.63152	0.2322	0.99284
	540	0.92057	0.63089	0.22593	0.99268
	541.5	0.9269	0.64017	0.23275	0.99253
	543	0.93036	0.64538	0.23147	0.99237
	544.5	0.91959	0.65164	0.23387	0.99221
	546	0.92717	0.64345	0.23932	0.99205
	547.5	0.92048	0.64053	0.23813	0.9919
	549	0.94683	0.65071	0.242	0.99174
	550.5	0.9154	0.64044	0.23327	0.99158
	552	0.92073	0.65202	0.23969	0.99142
	553.5	0.93903	0.67804	0.24854	0.99127
	555	0.93241	0.64369	0.25325	0.99111
	556.5	0.93211	0.64863	0.25381	0.99095
	558	0.9286	0.67005	0.25593	0.99079
	559.5	0.91711	0.65464	0.25815	0.99064
	561	0.92286	0.66067	0.2709	0.99068
	562.5	0.92215	0.67138	0.28196	0.99089
	564	0.92152	0.6819	0.276	0.9911
	565.5	0.9201	0.66559	0.27448	0.99131
	567	0.93544	0.67043	0.28106	0.99152
	568.5	0.94742	0.66805	0.28033	0.99173
	570	0.93085	0.67901	0.28426	0.99194
	571.5	0.95104	0.68197	0.28593	0.99215
	573	0.9412	0.68269	0.28803	0.99236
	574.5	0.9503	0.67756	0.29155	0.99257
	576	0.94674	0.68132	0.29115	0.99278
	577.5	0.92734	0.70061	0.28902	0.99299
	579	0.95594	0.68942	0.29297	0.9932
	580.5	0.93394	0.68019	0.29608	0.99341
	582	0.93946	0.6915	0.29942	0.99362
	583.5	0.93306	0.70011	0.30438	0.99383
	585	0.92974	0.72079	0.31957	0.99375
	586.5	0.93392	0.71009	0.31148	0.99349
	588	0.94239	0.70658	0.31875	0.99323
	589.5	0.95397	0.70541	0.32197	0.99297
	591	0.94526	0.72063	0.32617	0.99271
	592.5	0.95339	0.72789	0.32716	0.99245
	594	0.93372	0.73495	0.32653	0.99219
	595.5	0.94722	0.74314	0.3343	0.99192
	597	0.95072	0.74708	0.33875	0.99166
	598.5	0.93905	0.72864	0.34194	0.9914
	600	0.95175	0.74939	0.33943	0.99114
	601.5	0.95025	0.74434	0.33558	0.99088
	603	0.9574	0.73576	0.33765	0.99062
	604.5	0.96485	0.74641	0.34488	0.99065
	606	0.94583	0.74466	0.34564	0.99076
	607.5	0.9361	0.72675	0.34518	0.99087
	609	0.95103	0.74792	0.35656	0.99098
	610.5	0.93955	0.75697	0.35063	0.99109
	612	0.95736	0.7656	0.35026	0.9912
	613.5	0.94828	0.78081	0.35748	0.99131
	615	0.94567	0.74934	0.35143	0.99142
	616.5	0.94587	0.75094	0.3588	0.99153
	618	0.95993	0.76449	0.36107	0.99164
	619.5	0.95656	0.75152	0.35517	0.99175
	621	0.94712	0.76098	0.35493	0.99185
	622.5	0.95329	0.78317	0.35611	0.99196
	624	0.94907	0.76632	0.35481	0.99207
	625.5	0.94142	0.77727	0.3568	0.99218
	627	0.94704	0.76408	0.35965	0.99245
	628.5	0.92876	0.75936	0.36276	0.99289
	630	0.9551	0.77827	0.37421	0.99332
	631.5	0.94407	0.78159	0.37886	0.99376
	633	0.95109	0.77386	0.38617	0.9942
	634.5	0.95291	0.78056	0.3888	0.99464
	636	0.9536	0.75079	0.38724	0.99507
	637.5	0.96252	0.79491	0.38896	0.99551
	639	0.96129	0.78392	0.38599	0.99595
	640.5	0.96944	0.78335	0.39973	0.99639
	642	0.94813	0.76619	0.39212	0.99682
	643.5	0.95128	0.78419	0.39412	0.99726
	645	0.97077	0.79443	0.39978	0.9977
	646.5	0.95096	0.78657	0.39508	0.99814
	648	0.9624	0.79915	0.39586	0.99857
	649.5	0.95552	0.79861	0.408	0.99901
	651	0.94911	0.77953	0.40442	0.99945
	652.5	0.94695	0.78731	0.41254	0.99989
	654	0.95072	0.78958	0.40504	1
	655.5	0.95801	0.80228	0.41281	0.99993
	657	0.95057	0.78403	0.41992	0.99986
	658.5	0.94669	0.77801	0.41784	0.99979
	660	0.96002	0.80988	0.42083	0.99972
	661.5	0.93236	0.79387	0.42231	0.99965
	663	0.96419	0.79087	0.43328	0.99958
	664.5	0.96778	0.79632	0.43374	0.99951
	666	0.93045	0.82246	0.43845	0.99945
	667.5	0.94431	0.81041	0.43315	0.99938
	669	0.94252	0.79734	0.4423	0.99931
	670.5	0.93784	0.80894	0.45182	0.99924
	672	0.94269	0.79652	0.45183	0.99917
	673.5	0.9557	0.81236	0.45468	0.9991
	675	0.95879	0.81266	0.45538	0.99903
	676.5	0.94487	0.79655	0.44996	0.99896
	678	0.94555	0.82046	0.46239	0.99889
	679.5	0.93805	0.81143	0.46041	0.99882
	681	0.95117	0.81445	0.47347	0.99875
	682.5	0.93904	0.81596	0.47505	0.99868
	684	0.93332	0.81363	0.47466	0.99861
	685.5	0.94249	0.82692	0.47496	0.99854
	687	0.93865	0.8138	0.46756	0.99848
	688.5	0.9501	0.81179	0.48051	0.99841
	690	0.95676	0.80758	0.47571	0.99833
	691.5	0.96065	0.83288	0.47754	0.99823
	693	0.94812	0.81991	0.4804	0.99814
	694.5	0.98323	0.80959	0.48711	0.99805
	696	0.96086	0.81105	0.48575	0.99795
	697.5	0.96421	0.83697	0.49416	0.99786
	699	0.94514	0.82399	0.49377	0.99777
	700.5	0.96474	0.83226	0.49205	0.99767
	702	0.95902	0.83847	0.49791	0.99758
	703.5	0.96486	0.83558	0.49549	0.99749
	705	0.96627	0.83876	0.4979	0.9974
	706.5	0.95023	0.83131	0.503	0.9973
	708	0.96304	0.84694	0.50291	0.99721
	709.5	0.95133	0.82114	0.51446	0.99712
	711	0.96272	0.84574	0.51331	0.99702
	712.5	0.95445	0.83687	0.51671	0.99693
	714	0.9545	0.84049	0.52447	0.99684
	715.5	0.97423	0.84178	0.53085	0.99674
	717	0.95786	0.83978	0.53017	0.99665
	718.5	0.97028	0.84127	0.53036	0.99656
	720	0.96878	0.84103	0.53438	0.99647
	721.5	0.96851	0.85195	0.53767	0.99637
	723	0.97265	0.85909	0.54264	0.99628
	724.5	0.96201	0.84302	0.53583	0.99619
	726	0.94939	0.85605	0.53955	0.9961
	727.5	0.97198	0.85058	0.54418	0.99601
	729	0.9455	0.8288	0.544	0.99592
	730.5	0.96299	0.83996	0.54541	0.99583
	732	0.97968	0.86365	0.54888	0.99574
	733.5	0.9558	0.83468	0.54729	0.99565
	735	0.97226	0.86148	0.55576	0.99556
	736.5	0.97471	0.85587	0.55328	0.99547
	738	0.97581	0.87046	0.56172	0.99538
	739.5	0.97011	0.86023	0.56199	0.99529
	741	0.98299	0.8687	0.56073	0.9952
	742.5	0.97703	0.8443	0.56568	0.99511
	744	0.97153	0.872	0.56362	0.99502
	745.5	0.99258	0.86488	0.57013	0.99493
	747	0.9867	0.87657	0.5799	0.99484
	748.5	0.98306	0.8753	0.56655	0.99475
	750	0.96184	0.85609	0.5807	0.99466
	751.5	0.97001	0.85923	0.56801	0.99457
	753	0.95454	0.88121	0.57148	0.99448
	754.5	0.95149	0.8678	0.57769	0.99439
	756	0.95603	0.86723	0.57821	0.9943
	757.5	0.96809	0.84913	0.57946	0.99421
	759	0.96015	0.85973	0.57997	0.99411
	760.5	0.95865	0.87071	0.58226	0.99401
	762	0.9563	0.88855	0.58379	0.9939
	763.5	0.97435	0.877	0.58578	0.99379
	765	0.97306	0.87718	0.58979	0.99369
	766.5	0.97702	0.8671	0.59007	0.99358
	768	0.96098	0.88625	0.59863	0.99348
	769.5	0.96039	0.89069	0.60126	0.99337
	771	0.9456	0.89143	0.59458	0.99327
	772.5	0.979	0.88851	0.59717	0.99316
	774	0.94841	0.90238	0.59888	0.99306
	775.5	0.96156	0.89025	0.5997	0.99295
	777	0.9623	0.89432	0.60503	0.99284
	778.5	0.97133	0.89133	0.60443	0.99274
	780	0.94965	0.88012	0.60633	0.99263
	781.5	0.98226	0.89947	0.60709	0.99253
	783	0.96457	0.8911	0.61232	0.99242
	784.5	0.95766	0.89318	0.60904	0.99232
	786	0.95442	0.87108	0.61156	0.99221
	787.5	0.97934	0.88084	0.61501	0.9921
	789	0.95092	0.89821	0.61672	0.992
	790.5	0.93618	0.90158	0.61758	0.99189
	792	0.95857	0.89766	0.62184	0.99179
	793.5	0.97494	0.8903	0.62365	0.99168
	795	0.94957	0.88084	0.62744	0.99158
	796.5	0.95997	0.89705	0.63168	0.99147
	798	0.95137	0.90682	0.62938	0.99136
	799.5	0.95799	0.90318	0.63691	0.99126
	801	0.96499	0.89964	0.63227	0.99115
	802.5	0.96445	0.91335	0.64135	0.99105
	804	0.95473	0.91324	0.63747	0.99094
	805.5	0.98143	0.90109	0.6395	0.99084
	807	0.95357	0.91827	0.64725	0.99073
	808.5	0.97416	0.89829	0.64787	0.99063
	810	0.96667	0.91397	0.65204	0.99052
	811.5	0.98063	0.92036	0.66124	0.99041
	813	0.96267	0.91936	0.65357	0.99031
	814.5	0.98103	0.90571	0.6647	0.9902
	816	0.97608	0.90658	0.66237	0.9901
	817.5	0.96218	0.89875	0.66075	0.98999
	819	0.96903	0.88945	0.66328	0.98989
	820.5	0.99358	0.91826	0.66714	0.98978
	822	0.95762	0.91399	0.66472	0.98967
	823.5	0.97167	0.91319	0.66802	0.98957
	825	0.96325	0.90295	0.67055	0.98946
	826.5	0.95015	0.89978	0.6755	0.98936
	828	0.99032	0.91658	0.67134	0.98925
	829.5	0.97591	0.90499	0.67125	0.98915
	831	0.94446	0.91773	0.67459	0.98904
	832.5	0.95723	0.8915	0.68007	0.98894
	834	0.97372	0.88774	0.68117	0.98883
	835.5	0.95924	0.88366	0.68399	0.98872
	837	0.96106	0.8859	0.68281	0.98862
	838.5	0.96091	0.88427	0.67859	0.98851
	840	0.96833	0.88587	0.67997	0.98841
	841.5	0.97648	0.89451	0.68849	0.9883
	843	0.97321	0.90865	0.6815	0.9882
	844.5	0.96641	0.89208	0.68203	0.98809
	846	0.96439	0.88929	0.68579	0.98798
	847.5	0.94198	0.87981	0.68505	0.98788
	849	0.96607	0.89818	0.68953	0.98777
	850.5	0.96767	0.90883	0.69449	0.98767
	852	0.96194	0.89924	0.69877	0.98756
	853.5	0.97227	0.91462	0.69618	0.98746
	855	0.96322	0.90109	0.69876	0.98735
	856.5	0.98082	0.88972	0.69776	0.98724
	858	0.95485	0.89938	0.70404	0.98714
	859.5	0.97308	0.92173	0.6986	0.98703
	861	0.97153	0.88763	0.69828	0.98693
	862.5	0.95602	0.9001	0.70521	0.98682
	864	0.96121	0.89571	0.70198	0.98672
	865.5	0.96552	0.91038	0.70355	0.98661
	867	0.96932	0.89414	0.70845	0.98651
	868.5	0.9655	0.9098	0.70452	0.9864
	870	0.97643	0.89572	0.70659	0.98629
	871.5	0.95466	0.91131	0.70796	0.98619
	873	0.98292	0.89466	0.71373	0.98608
	874.5	0.96956	0.89041	0.71291	0.98598
	876	0.98435	0.90532	0.7129	0.98587
	877.5	0.98339	0.91183	0.71393	0.98577
	879	0.9852	0.91869	0.7181	0.98566
	880.5	0.98181	0.90467	0.71534	0.98555
	882	0.97243	0.91265	0.72103	0.98545
	883.5	0.97019	0.90118	0.72281	0.98534
	885	0.95504	0.91522	0.71893	0.98524
	886.5	0.96329	0.89568	0.72108	0.98513
	888	0.97387	0.90827	0.72661	0.98503
	889.5	0.97888	0.91394	0.73321	0.98492
	891	0.94962	0.91583	0.72647	0.98481
	892.5	0.98668	0.91848	0.72889	0.98471
	894	0.9721	0.90751	0.73101	0.9846
	895.5	0.97171	0.91139	0.73167	0.9845
	897	0.98152	0.90806	0.73847	0.98439
	898.5	0.97223	0.92222	0.74164	0.98429
	900	0.97603	0.92121	0.73527	0.98418
	901.5	0.97571	0.91644	0.74851	0.98408
	903	0.96975	0.92908	0.7487	0.98397
	904.5	0.96999	0.91656	0.74009	0.98386
	906	0.97562	0.92262	0.75192	0.98376
	907.5	0.97433	0.92512	0.75335	0.98365
	909	0.96583	0.91344	0.74314	0.98355
	910.5	0.97794	0.93125	0.74762	0.98344
	912	0.969	0.92488	0.75088	0.98334
	913.5	0.9989	0.90324	0.75049	0.98323
	915	0.96984	0.92853	0.75045	0.98312
	916.5	0.97568	0.92957	0.75579	0.98302
	918	0.9738	0.91997	0.76217	0.98291
	919.5	0.981	0.9202	0.7583	0.98281
	921	0.9795	0.93697	0.75529	0.9827
	922.5	0.96245	0.91695	0.75659	0.9826
	924	0.96635	0.91803	0.75831	0.98249
	925.5	0.96967	0.94025	0.75918	0.98239
	927	0.9745	0.92279	0.76451	0.98228
	928.5	0.96195	0.93315	0.75775	0.98217
	930	0.97391	0.93534	0.76482	0.98207
	931.5	0.97345	0.92442	0.76482	0.98196
	933	0.95908	0.91574	0.76651	0.98186
	934.5	0.98945	0.9258	0.76216	0.98175
	936	0.99237	0.91613	0.76257	0.98165
	937.5	0.97378	0.92458	0.76956	0.98154
	939	0.96695	0.94321	0.76683	0.98143
	940.5	0.97569	0.92352	0.76601	0.98133
	942	0.96464	0.92895	0.7756	0.98122
	943.5	0.9656	0.93515	0.77224	0.98112
	945	0.9554	0.94803	0.7686	0.98101
	946.5	0.9712	0.93602	0.76978	0.98091
	948	0.98158	0.93191	0.77262	0.9808
	949.5	0.95752	0.93693	0.77461	0.98069
	951	0.99302	0.94038	0.77691	0.98059
	952.5	0.96386	0.9221	0.78908	0.98048
	954	0.97874	0.9459	0.77649	0.98038
	955.5	0.97484	0.93748	0.77585	0.98027
	957	0.96024	0.91428	0.77667	0.98017
	958.5	0.97198	0.93286	0.78415	0.98006
	960	0.99546	0.94061	0.77989	0.97996
	961.5	0.98665	0.93724	0.78099	0.97985
	963	0.95993	0.94541	0.78734	0.97974
	964.5	0.96928	0.93497	0.78592	0.97964
	966	0.97306	0.94484	0.78397	0.97953
	967.5	0.98051	0.94017	0.78543	0.97943
	969	0.99519	0.93248	0.79173	0.97932
	970.5	0.97474	0.93171	0.80203	0.97922
	972	0.99996	0.94813	0.7985	0.97911
	973.5	0.99433	0.94617	0.79301	0.979
	975	0.95845	0.93333	0.7934	0.9789
	976.5	0.98808	0.96003	0.79971	0.97879
	978	0.97776	0.93181	0.79602	0.97869
	979.5	0.99561	0.95488	0.7959	0.97858
	981	0.98058	0.9311	0.79835	0.97848
	982.5	0.96939	0.93988	0.80259	0.97837
	984	0.99468	0.92592	0.80474	0.97826
	985.5	0.99588	0.93149	0.80034	0.97816
	987	0.9837	0.95266	0.80848	0.97805
	988.5	0.97534	0.94251	0.81561	0.97795
	990	0.99288	0.92893	0.80629	0.97784
	991.5	0.98989	0.92258	0.80697	0.97774
	993	0.99836	0.93972	0.80786	0.97763
	994.5	0.97358	0.94225	0.8123	0.97753
	996	0.97881	0.95264	0.81089	0.97742
	997.5	0.98332	0.92519	0.81326	0.97731
	999	0.99008	0.94353	0.81773	0.97721
	1000.5	0.97132	0.94018	0.81442	0.9771
	1002	0.98995	0.95601	0.82123	0.977
	1003.5	0.97457	0.95131	0.81811	0.97689
	1005	0.97947	0.93878	0.81525	0.97679
	1006.5	0.99333	0.95877	0.81865	0.97668
	1008	0.97748	0.95329	0.82247	0.97657
	1009.5	0.9927	0.9615	0.82294	0.97647
	1011	0.96662	0.95582	0.82302	0.97636
	1012.5	1	0.95254	0.82311	0.97626
	1014	0.99002	0.94633	0.82082	0.97615
	1015.5	0.98612	0.95124	0.82197	0.97605
	1017	0.98533	0.95283	0.82453	0.97594
	1018.5	0.99371	0.95237	0.83502	0.97584
	1020	0.97468	0.95652	0.82584	0.97573
	1021.5	0.99523	0.95645	0.82609	0.97562
	1023	0.97122	0.96453	0.82943	0.97552
	1024.5	0.97716	0.95766	0.82719	0.97541
	1026	0.96666	0.93992	0.8296	0.97531
	1027.5	0.97254	0.9378	0.82924	0.9752
	1029	0.9916	0.95089	0.83092	0.9751
	1030.5	0.96592	0.9496	0.83326	0.97499
	1032	0.98354	0.94777	0.83329	0.97488
	1033.5	0.97931	0.95149	0.83577	0.97478
	1035	0.98695	0.96319	0.83337	0.97467
	1036.5	0.98378	0.95145	0.83434	0.97457
	1038	0.9786	0.96098	0.83608	0.97446
	1039.5	0.99019	0.94735	0.84531	0.97436
	1041	0.97186	0.94553	0.8431	0.97425
	1042.5	0.97066	0.95819	0.84901	0.97414
	1044	0.96787	0.97292	0.83902	0.97404
	1045.5	0.98556	0.95773	0.84766	0.97393
	1047	0.96619	0.96088	0.84222	0.97383
	1048.5	0.98625	0.95445	0.84002	0.97372
	1050	0.96332	0.94226	0.84207	0.97362
	1051.5	0.96183	0.93999	0.8433	0.97351
	1053	0.97336	0.97074	0.84557	0.97341
	1054.5	0.96009	0.95253	0.84816	0.9733
	1056	0.97179	0.95339	0.84428	0.97319
	1057.5	0.97655	0.97045	0.84765	0.97309
	1059	0.98904	0.96094	0.84685	0.97298
	1060.5	0.99327	0.97521	0.84623	0.97288
	1062	0.96537	0.97658	0.85327	0.97277
	1063.5	0.96815	0.97368	0.84818	0.97267
	1065	0.96936	0.97543	0.85092	0.97256
	1066.5	0.98397	0.95333	0.85175	0.97245
	1068	0.95707	0.9612	0.85211	0.97235
	1069.5	0.95873	0.97082	0.85718	0.97224
	1071	0.97351	0.98277	0.85275	0.97214
	1072.5	0.97656	0.95163	0.85374	0.97203
	1074	0.97307	0.96782	0.85467	0.97193
	1075.5	0.97299	0.97043	0.85449	0.97182
	1077	0.96079	0.95263	0.85694	0.97171
	1078.5	0.9557	0.95992	0.85892	0.97161
	1080	0.98787	0.9476	0.85813	0.9715
	1081.5	0.97888	0.95402	0.85774	0.9714
	1083	0.97569	0.95463	0.85935	0.97129
	1084.5	0.96548	0.96949	0.86272	0.97119
	1086	0.97058	0.96076	0.85947	0.97108
	1087.5	0.97278	0.95536	0.86157	0.97098
	1089	0.94971	0.95962	0.86253	0.97087
	1090.5	0.96158	0.96738	0.87179	0.97076
	1092	0.95615	0.96948	0.86705	0.97066
	1093.5	0.96559	0.95193	0.86902	0.97055
	1095	0.96128	0.95992	0.86982	0.97045
	1096.5	0.95922	0.98393	0.86949	0.97034
	1098	0.94794	0.94848	0.8679	0.97024
	1099.5	0.97707	0.96522	0.86818	0.97013
	1101	0.96647	0.94783	0.87058	0.97002
	1102.5	0.98503	0.97854	0.87134	0.96992
	1104	0.97694	0.94448	0.8727	0.96981
	1105.5	0.9806	0.96107	0.87312	0.96971
	1107	0.97284	0.96153	0.88401	0.9696
	1108.5	0.97345	0.95069	0.87445	0.9695
	1110	0.97487	0.96365	0.87603	0.96939
	1111.5	0.94966	0.97096	0.87882	0.96929
	1113	0.97604	0.95356	0.87914	0.96918
	1114.5	0.97718	0.97528	0.88372	0.96907
	1116	0.96914	0.96271	0.88003	0.96897
	1117.5	0.95284	0.9637	0.8765	0.96886
	1119	0.97953	0.95571	0.89193	0.96876
	1120.5	0.95758	0.95329	0.88412	0.96865
	1122	0.96081	0.95677	0.88386	0.96855
	1123.5	0.96887	0.96404	0.88463	0.96844
	1125	0.9745	0.96121	0.88972	0.96833
	1126.5	0.96286	0.97262	0.885	0.96823
	1128	0.97281	0.97595	0.88912	0.96812
	1129.5	0.96104	0.96763	0.88752	0.96802
	1131	0.96038	0.95947	0.88689	0.96791
	1132.5	0.97232	0.94706	0.89414	0.96781
	1134	0.98546	0.96018	0.8884	0.9677
	1135.5	0.97062	0.95473	0.88439	0.96759
	1137	0.97883	0.95674	0.89108	0.96749
	1138.5	0.9718	0.95797	0.88803	0.96738
	1140	0.97468	0.9606	0.88727	0.96728
	1141.5	0.98023	0.94598	0.88928	0.96717
	1143	0.97194	0.96573	0.88775	0.96707
	1144.5	0.95353	0.95578	0.88844	0.96696
	1146	0.97676	0.95824	0.88952	0.96686
	1147.5	0.96666	0.96215	0.89387	0.96675
	1149	0.9774	0.97328	0.89026	0.96664
	1150.5	0.97952	0.96624	0.89777	0.96654
	1152	0.96189	0.95469	0.89259	0.96643
	1153.5	0.97226	0.95295	0.89509	0.96633
	1155	0.96124	0.9523	0.89485	0.96622
	1156.5	0.97164	0.96666	0.89708	0.96612
	1158	0.96322	0.95511	0.89822	0.96601
	1159.5	0.98325	0.9567	0.89943	0.9659
	1161	0.96473	0.96089	0.89838	0.9658
	1162.5	0.96894	0.94685	0.90903	0.96569
	1164	0.98008	0.96639	0.89891	0.96559
	1165.5	0.97576	0.94921	0.90077	0.96548
	1167	0.98746	0.95373	0.90356	0.96538
	1168.5	0.9569	0.94837	0.90495	0.96527
	1170	0.95877	0.96232	0.90513	0.96516
	1171.5	0.95769	0.96197	0.90601	0.96506
	1173	0.9507	0.94242	0.90285	0.96495
	1174.5	0.96226	0.95155	0.91394	0.96485
	1176	0.94913	0.94458	0.90596	0.96474
	1177.5	0.96288	0.93598	0.91045	0.96464
	1179	0.96152	0.94983	0.91267	0.96453
	1180.5	0.96602	0.92824	0.90972	0.96443
	1182	0.95995	0.93282	0.91232	0.96432
	1183.5	0.97271	0.94466	0.90774	0.96421
	1185	0.97138	0.94648	0.91364	0.96411
	1186.5	0.97216	0.94258	0.90693	0.964
	1188	0.97599	0.93856	0.90912	0.9639
	1189.5	0.96363	0.94381	0.91629	0.96379
	1191	0.97207	0.95232	0.91189	0.96369
	1192.5	0.97516	0.92632	0.91769	0.96358
	1194	0.97933	0.93598	0.91627	0.96347
	1195.5	0.97762	0.92859	0.91147	0.96337
	1197	0.9773	0.92719	0.91067	0.96326
	1198.5	0.96715	0.93749	0.91195	0.96316
	1200	0.98205	0.95025	0.91249	0.96305
	1201.5	0.95796	0.93704	0.91235	0.96295
	1203	0.95421	0.93961	0.91309	0.96284
	1204.5	0.96894	0.95493	0.91454	0.96274
	1206	0.97025	0.95919	0.91525	0.96263
	1207.5	0.96824	0.94549	0.92268	0.96252
	1209	0.95571	0.957	0.9171	0.96242
	1210.5	0.97657	0.94319	0.92562	0.96231
	1212	0.97811	0.93627	0.92625	0.96221
	1213.5	0.98452	0.96888	0.91945	0.9621
	1215	0.95965	0.9612	0.92364	0.962
	1216.5	0.95934	0.95908	0.9223	0.96189
	1218	0.97683	0.95617	0.92016	0.96178
	1219.5	0.96986	0.95565	0.92094	0.96168
	1221	0.96406	0.95638	0.92549	0.96157
	1222.5	0.96642	0.94872	0.92835	0.96147
	1224	0.96543	0.95079	0.92844	0.96136
	1225.5	0.97521	0.95428	0.92392	0.96126
	1227	0.97527	0.95951	0.9253	0.96115
	1228.5	0.95014	0.95605	0.93492	0.96104
	1230	0.95957	0.96881	0.92581	0.96094
	1231.5	0.96735	0.95029	0.92486	0.96083
	1233	0.96829	0.94654	0.92544	0.96073
	1234.5	0.97109	0.95136	0.93745	0.96062
	1236	0.97348	0.96046	0.92756	0.96052
	1237.5	0.95139	0.95393	0.92853	0.96041
	1239	0.98399	0.95886	0.92814	0.96031
	1240.5	0.96056	0.96817	0.93035	0.9602
	1242	0.96437	0.95777	0.9316	0.96009
	1243.5	0.95565	0.96122	0.93137	0.95999
	1245	0.96541	0.95598	0.93402	0.95988
	1246.5	0.95249	0.96273	0.94248	0.95978
	1248	0.95843	0.94983	0.93249	0.95967
	1249.5	0.95768	0.96153	0.93164	0.95957
	1251	0.97027	0.96067	0.93586	0.95946
	1252.5	0.95221	0.9519	0.93233	0.95935
	1254	0.95856	0.96939	0.93197	0.95925
	1255.5	0.95636	0.94184	0.93342	0.95914
	1257	0.95521	0.96576	0.93363	0.95904
	1258.5	0.95215	0.95606	0.93402	0.95893
	1260	0.96329	0.95245	0.93411	0.95883
	1261.5	0.9433	0.93634	0.93506	0.95872
	1263	0.95532	0.97112	0.93531	0.95861
	1264.5	0.96161	0.96893	0.93543	0.95851
	1266	0.97718	0.96206	0.9366	0.9584
	1267.5	0.96044	0.95469	0.93798	0.9583
	1269	0.95989	0.95588	0.94483	0.95819
	1270.5	0.95385	0.95587	0.9401	0.95809
	1272	0.95919	0.95967	0.93739	0.95798
	1273.5	0.96085	0.95542	0.93835	0.95788
	1275	0.94493	0.94992	0.93867	0.95777
	1276.5	0.97978	0.95676	0.94276	0.95766
	1278	0.96892	0.94141	0.94559	0.95756
	1279.5	0.9605	0.95636	0.94084	0.95745
	1281	0.95555	0.94953	0.94082	0.95735
	1282.5	0.94932	0.95284	0.94886	0.95724
	1284	0.97185	0.95425	0.94227	0.95714
	1285.5	0.96593	0.95079	0.942	0.95703
	1287	0.96852	0.95893	0.9479	0.95692
	1288.5	0.96386	0.9624	0.94421	0.95682
	1290	0.96842	0.94892	0.94262	0.95671
	1291.5	0.96245	0.95625	0.9546	0.95661
	1293	0.94944	0.94626	0.94494	0.9565
	1294.5	0.943	0.96406	0.94963	0.9564
	1296	0.94138	0.95039	0.94845	0.95629
	1297.5	0.96707	0.95692	0.94861	0.95619
	1299	0.96737	0.96471	0.94999	0.95608
	1300.5	0.9523	0.9584	0.95666	0.95597
	1302	0.97778	0.93332	0.94672	0.95587
	1303.5	0.96871	0.96086	0.94799	0.95576
	1305	0.97124	0.96278	0.94826	0.95566
	1306.5	0.96752	0.96063	0.95129	0.95555
	1308	0.9667	0.9657	0.94854	0.95545
	1309.5	0.94238	0.95373	0.95981	0.95534
	1311	0.96292	0.95987	0.95053	0.95523
	1312.5	0.9607	0.97345	0.95541	0.95513
	1314	0.95991	0.95611	0.95694	0.95502
	1315.5	0.95265	0.97154	0.95287	0.95492
	1317	0.95305	0.96614	0.95274	0.95481
	1318.5	0.97733	0.95829	0.96275	0.95471
	1320	0.95547	0.97114	0.95285	0.9546
	1321.5	0.95452	0.95868	0.96069	0.95449
	1323	0.95881	0.97971	0.95548	0.95439
	1324.5	0.97307	0.96275	0.9546	0.95428
	1326	0.97098	0.97232	0.9589	0.95418
	1327.5	0.94099	0.94628	0.95587	0.95407
	1329	0.97765	0.96313	0.9562	0.95397
	1330.5	0.96554	0.95129	0.95793	0.95386
	1332	0.96509	0.95156	0.95776	0.95376
	1333.5	0.96948	0.97402	0.9564	0.95365
	1335	0.96361	0.96906	0.95915	0.95354
	1336.5	0.97307	0.99348	0.95857	0.95344
	1338	0.96521	0.97164	0.95885	0.95333
	1339.5	0.95818	0.97603	0.9591	0.95323
	1341	0.96656	0.97124	0.9627	0.95312
	1342.5	0.96684	0.9559	0.96353	0.95302
	1344	0.96724	0.97721	0.97245	0.95291
	1345.5	0.94308	0.97455	0.96879	0.9528
	1347	0.96062	0.98317	0.96494	0.9527
	1348.5	0.95494	0.96736	0.96629	0.95259
	1350	0.9401	0.98527	0.96461	0.95249
	1351.5	0.95397	0.96527	0.96789	0.95238
	1353	0.95242	0.96751	0.97231	0.95228
	1354.5	0.94959	0.9535	0.97015	0.95217
	1356	0.95646	0.96542	0.9641	0.95206
	1357.5	0.96941	0.96941	0.96517	0.95196
	1359	0.96688	0.98174	0.9609	0.95185
	1360.5	0.96233	0.97346	0.96247	0.95175
	1362	0.95206	0.98009	0.96406	0.95164
	1363.5	0.98149	0.98335	0.96878	0.95154
	1365	0.94097	0.96687	0.96533	0.95143
	1366.5	0.97491	0.97281	0.96756	0.95133
	1368	0.95622	0.98717	0.96876	0.95122
	1369.5	0.94584	0.95386	0.96876	0.95111
	1371	0.97489	0.965	0.97476	0.95101
	1372.5	0.9465	0.94604	0.96625	0.9509
	1374	0.9611	0.97185	0.96809	0.9508
	1375.5	0.95435	0.94661	0.96592	0.95069
	1377	0.95891	0.97648	0.96853	0.95059
	1378.5	0.9686	0.9623	0.9665	0.95048
	1380	0.94824	0.97755	0.97068	0.95037
	1381.5	0.96601	0.97795	0.9674	0.95027
	1383	0.93978	0.97498	0.97388	0.95016
	1384.5	0.95215	0.95822	0.97275	0.95006
	1386	0.95683	0.97633	0.96892	0.94995
	1387.5	0.93476	0.98164	0.96955	0.94985
	1389	0.95407	0.97685	0.97206	0.94974
	1390.5	0.95051	0.96181	0.97289	0.94964
	1392	0.94764	0.97613	0.96938	0.94953
	1393.5	0.94273	0.96254	0.97247	0.94942
	1395	0.93539	0.97448	0.97996	0.94932
	1396.5	0.95545	0.9825	0.97116	0.94921
	1398	0.94921	0.96318	0.97164	0.94911
	1399.5	0.94212	0.97925	0.97324	0.949
	1401	0.94294	0.96126	0.97572	0.9489
	1402.5	0.94366	0.97105	0.9727	0.94879
	1404	0.94677	0.96547	0.97337	0.94868
	1405.5	0.94303	0.97744	0.97761	0.94858
	1407	0.9397	0.97632	0.97273	0.94847
	1408.5	0.94654	0.99089	0.97466	0.94837
	1410	0.94627	0.98559	0.97415	0.94826
	1411.5	0.94108	0.97586	0.97536	0.94816
	1413	0.95989	0.98187	0.97498	0.94805
	1414.5	0.93308	0.97226	0.97842	0.94794
	1416	0.95716	0.97137	0.97634	0.94784
	1417.5	0.95478	0.97091	0.98147	0.94773
	1419	0.94071	0.97204	0.97718	0.94763
	1420.5	0.92471	0.96327	0.99145	0.94752
	1422	0.94689	0.97785	0.98711	0.94742
	1423.5	0.95221	0.97503	0.97808	0.94731
	1425	0.93051	0.97101	0.97969	0.94721
	1426.5	0.93826	0.97673	0.97884	0.9471
	1428	0.9437	0.97078	0.9781	0.94699
	1429.5	0.93819	0.98512	0.97893	0.94689
	1431	0.95451	0.98711	0.97755	0.94678
	1432.5	0.94916	0.96552	0.98561	0.94668
	1434	0.94375	0.97945	0.9817	0.94657
	1435.5	0.92486	0.96869	0.97752	0.94647
	1437	0.97389	0.96582	0.97775	0.94636
	1438.5	0.93839	0.97489	0.97831	0.94625
	1440	0.93678	0.97221	0.97867	0.94615
	1441.5	0.92553	0.9801	0.97881	0.94604
	1443	0.95591	0.97787	0.97902	0.94594
	1444.5	0.9532	0.96964	0.97992	0.94583
	1446	0.93981	0.9788	0.97996	0.94573
	1447.5	0.94076	0.9729	0.98022	0.94562
	1449	0.93703	0.97479	0.98087	0.94551
	1450.5	0.94057	0.97505	0.98061	0.94541
	1452	0.94215	0.97759	0.98064	0.9453
	1453.5	0.95183	0.96214	0.98502	0.9452
	1455	0.93573	0.96388	0.98146	0.94509
	1456.5	0.96681	0.98022	0.98158	0.94499
	1458	0.94732	0.97566	0.98192	0.94488
	1459.5	0.94586	0.9749	0.98525	0.94478
	1461	0.94177	0.98136	0.98442	0.94467
	1462.5	0.93855	0.98523	0.98402	0.94456
	1464	0.95373	0.98244	0.98322	0.94446
	1465.5	0.94124	0.97499	0.98522	0.94435
	1467	0.944	0.98391	0.98379	0.94425
	1468.5	0.92991	0.97071	0.98471	0.94414
	1470	0.92268	0.97098	0.98506	0.94404
	1471.5	0.92257	0.97863	0.98499	0.94393
	1473	0.93683	0.96525	0.98734	0.94382
	1474.5	0.9469	0.97001	0.98617	0.94372
	1476	0.94789	0.96893	0.98573	0.94361
	1477.5	0.92488	0.98531	0.98568	0.94351
	1479	0.94369	0.97792	0.99788	0.9434
	1480.5	0.94076	0.96488	0.98903	0.9433
	1482	0.94116	0.96203	0.98713	0.94319
	1483.5	0.94747	0.97128	0.98868	0.94309
	1485	0.93266	0.98627	0.99218	0.94298
	1486.5	0.93668	0.98622	1	0.94287
	1488	0.93929	0.97808	0.99816	0.94277
	1489.5	0.93716	0.98538	0.98781	0.94266
	1491	0.94576	0.98033	0.9879	0.94256
	1492.5	0.93555	0.97799	0.99246	0.94245
	1494	0.95256	0.97415	0.98999	0.94235
	1495.5	0.94338	1	0.99029	0.94224

## Sheet: Figure 5
Figure5A	ThT aggregation
	Time (min)	WT	WT: Arctic 1:1	Arctic		WT	WT: Dutch 1:1	Dutch
	0	0.00275	0.00189	0.00681		0.00275	0	0.00763							Figure 5D	WT		Arctic		Dutch
	1.5	0.00251	0	0.0087		0.00251	0.00737	0.00544							4G8/6E10 dot blot	6E10	syproruby	6E10	syproruby	6E10	syproruby
	3	0.00228	0.00285	0.00479		0.00228	0.02452	0.00892								0.422	0.485	0.246	0.255	0.0986	0.1002
	4.5	0.00205	0.0025	0.00123		0.00205	0.03421	0								0.442	0.455	0.16	0.172	0.356	0.375
	6	0.00182	0.00199	0.00639		0.00182	0.05491	0.00629								0.322	0.375	0.352	0.383	0.205	0.233
	7.5	0.00159	0.00227	0.00206		0.00159	0.05995	0.00594
	9	0.00139	0.00281	0.0096		0.00139	0.071	0.00947								WT		Arctic		Dutch
	10.5	0.0012	0.00366	0.01041		0.0012	0.07979	0.000380773								4G8	syproruby	4G8	syproruby	4G8	syproruby
	12	0.00101	0.0046	0.00598		0.00101	0.09184	0.00857								0.412	0.305	0.393	0.525	0.108	0.521
	13.5	0.000966252	0.00711	0.0069		0.000966252	0.0846	0.00578								0.37	0.299	0.35	0.495	0.119	0.501
	15	0.000966252	0.01052	0.00511		0.000966252	0.10611	0.01453								0.689	0.503	0.381	0.514	0.192	0.514
	16.5	0.000966252	0.01408	0.01176		0.000966252	0.11908	0.01463
	18	0.000966252	0.02315	0.000569439		0.000966252	0.13712	0.01178								WT	Arctic	Dutch	Normalised	WT	Arctic	Dutch
	19.5	0.000885404	0.03705	0.00517		0.000885404	0.14072	0.01598							4G8/6E10	1.55248	0.77596	0.21066		1	0.49982	0.13569
	21	0.000664053	0.05584	0		0.000664053	0.1735	0.02402								1.27385	0.7601	0.2502		1	0.59669	0.19641
	22.5	0.000442702	0.08937	0.01295		0.000442702	0.18108	0.02879								1.59524	0.80653	0.42456		1	0.50558	0.26614
	24	0.000221351	0.13826	0.01103		0.000221351	0.19888	0.02956
	25.5	0	0.2088	0.01015		0	0.21983	0.04529		Figure 5E
	27	0.000263659	0.30402	0.01617		0.000263659	0.23849	0.05208		BCA assay
	28.5	0.00152	0.4187	0.01738		0.00152	0.27733	0.0519			WT	WT: Arctic 1:1	Arctic		WT	WT: Arctic 1:1	Arctic
	30	0.00278	0.542	0.0213		0.00278	0.29617	0.05336			0.05603	0.05377	0.05333	Normalised	1	0.95966	0.95181
	31.5	0.00404	0.65899	0.02255		0.00404	0.33396	0.07249			0.05284	0.05597	0.05175		1	1.05924	0.97937
	33	0.00532	0.76067	0.02918		0.00532	0.35585	0.07708			0.04852	0.04725	0.05325		1	0.97383	1.09749
	34.5	0.00665	0.83714	0.03559		0.00665	0.38325	0.08922			0.04852	0.0516	0.05013		1	1.06348	1.03318
	36	0.00846	0.89485	0.05177		0.00846	0.40331	0.10948
	37.5	0.01178	0.9332	0.05629		0.01178	0.43999	0.1293			WT	WT: Arctic 1:1	Arctic		WT	WT: Arctic 1:1	Arctic
	39	0.01515	0.95648	0.07181		0.01515	0.4701	0.14164			0.05603	0.05757	0.058	Normalised	1	1.02749	1.03516
	40.5	0.01884	0.97197	0.08825		0.01884	0.49436	0.17171			0.05284	0.05031	0.05101		1	0.95212	0.96537
	42	0.02368	0.98266	0.10803		0.02368	0.5316	0.1934			0.04852	0.05202	0.04947		1	1.07214	1.01958
	43.5	0.03235	0.9881	0.13577		0.03235	0.55798	0.21307			0.04852	0.05055	0.05274		1	1.04184	1.08697
	45	0.04276	0.99108	0.16737		0.04276	0.59807	0.24792
	46.5	0.06131	0.9937	0.19755		0.06131	0.61882	0.28069
	48	0.06894	0.99543	0.24487		0.06894	0.65495	0.30751		Figure 5H
	49.5	0.07562	0.99459	0.27443		0.07562	0.67539	0.35282		4G8/6E10 SiMPull	WT	WT: Dutch 1:1	Dutch		WT	WT: Dutch 1:1	Dutch
	51	0.10141	0.99472	0.33709		0.10141	0.7017	0.38907			0.6928	0.50893	0.38542	Normalised	1	0.7346	0.55632
	52.5	0.13045	0.9965	0.388		0.13045	0.7257	0.42296			0.67958	0.48076	0.36536		1	0.70745	0.53762
	54	0.17403	0.99675	0.45224		0.17403	0.75	0.47251			0.63813	0.43784	0.39036		1	0.68613	0.61173
	55.5	0.2011	0.99894	0.51919		0.2011	0.77065	0.51074			0.61195	0.44005	0.35679		1	0.71909	0.58304
	57	0.22638	0.99652	0.58279		0.22638	0.79364	0.54847
	58.5	0.2551	0.99802	0.63189		0.2551	0.80686	0.59974
	60	0.29142	0.99549	0.68567		0.29142	0.83413	0.62815			WT	WT: Arctic 1:1	Arctic		WT	WT: Arctic 1:1	Arctic
	61.5	0.34461	0.99718	0.7435		0.34461	0.84572	0.67087			0.6928	0.40063	0.2567	Normalised	1	0.57827	0.37053
	63	0.41861	0.99697	0.7874		0.41861	0.85822	0.70289			0.67958	0.37217	0.24718		1	0.54766	0.36373
	64.5	0.44995	0.99604	0.82262		0.44995	0.87686	0.72991			0.63813	0.36203	0.20313		1	0.56733	0.31832
	66	0.48599	0.9987	0.84888		0.48599	0.88705	0.77213			0.61195	0.35284	0.19834		1	0.57658	0.32411
	67.5	0.52186	0.99823	0.87765		0.52186	0.89884	0.79106
	69	0.58765	0.99881	0.90735		0.58765	0.89752	0.81851		Figure 5J
	70.5	0.54405	0.99896	0.9227		0.54405	0.90198	0.83414		Uptake assay	in vitro aggregates									30nm nanosphere
	72	0.65948	0.99724	0.92929		0.65948	0.91489	0.86401			WT	WT: Dutch 1:1	Dutch			WT	WT: Dutch 1:1	Dutch		WT	WT: Dutch 1:1	Dutch			WT	WT: Dutch 1:1	Dutch
	73.5	0.64395	0.99659	0.9406		0.64395	0.93232	0.87505			49.4	50.01	48.38	Normalised		1	1.01235	0.97935		75.9	76.38	75.56		Normalised	1	1.00632	0.99552
	75	0.72308	0.99744	0.96274		0.72308	0.92852	0.89511			58.8	53.09	51.6			1	0.90289	0.87755		63.5	67.6	58.06			1	1.06457	0.91433
	76.5	0.77203	0.99622	0.95965		0.77203	0.93339	0.91224			42.5	40.53	45.76			1	0.95365	1.07671		68.6	55.76	66.82			1	0.81283	0.97405
	78	0.81385	0.99834	0.96284		0.81385	0.95321	0.92282			50	50.58	53.49			1	1.0116	1.0698		72.1	66.49	75.88			1	0.92219	1.05243
	79.5	0.82324	0.99513	0.97177		0.82324	0.94072	0.92479
	81	0.83262	0.99686	0.98405		0.83262	0.95037	0.9319		Figure 5K	in vitro aggregates									30nm nanosphere
	82.5	0.84569	0.9985	0.97432		0.84569	0.95694	0.94192		Uptake assay	WT	WT: Arctic 1:1	Arctic		WT	WT: Arctic 1:1	Arctic			WT	WT: Arctic 1:1	Arctic			WT	WT: Arctic 1:1	Arctic
	84	0.86147	0.99622	0.99124		0.86147	0.94613	0.94923			49.4	52.75	65.75	Normalised	1	1.06781	1.33097			75.9	82.85	102.95		Normalised	1	1.09157	1.35639
	85.5	0.87873	0.99787	0.97545		0.87873	0.96432	0.95466			58.8	60.2	74.8		1	1.02381	1.27211			63.5	75.2	88.33			1	1.18425	1.39102
	87	0.88929	0.99607	0.9764		0.88929	0.96417	0.96383			42.5	45.78	59.86		1	1.07718	1.40847			68.6	80.44	93.31			1	1.17259	1.3602
	88.5	0.89882	0.99707	0.98472		0.89882	0.96974	0.96262			50	48.88	65.95		1	0.9776	1.319			72.1	83.57	95.54			1	1.15908	1.3251
	90	0.90835	0.99682	0.99438		0.90835	0.96688	0.96916
	91.5	0.9039	0.99841	0.98519		0.9039	0.97441	0.96431
	93	0.91356	0.99723	0.98263		0.91356	0.96888	0.97219		Figure 5L
	94.5	0.92322	0.99809	0.97938		0.92322	0.97171	0.96632		TNF-α secretion	in vitro aggregates									30nm nanosphere
	96	0.94563	0.99664	0.98115		0.94563	0.97357	0.97625			WT	WT: Dutch 1:1	Dutch		WT	WT: Dutch 1:1	Dutch			WT	WT: Dutch 1:1	Dutch			WT	WT: Dutch 1:1	Dutch
	97.5	0.95575	0.99812	0.98289		0.95575	0.97	0.9862			89.29	84.87	86.06	Normalised	1	0.9505	0.96383			155.36	134.65	145.71		Normalised	1	0.8667	0.93789
	99	0.96227	0.99733	0.98399		0.96227	0.96979	0.98752			104.04	96.23	107.32		1	0.92493	1.03153			163.32	165.81	166.74			1	1.01525	1.02094
	100.5	0.96666	0.99941	0.99054		0.96666	0.97346	0.98099			109.55	110.48	122.2		1	1.00849	1.11547			161.21	160.76	147.35			1	0.99721	0.91403
	102	0.96815	0.99576	0.99371		0.96815	0.97544	0.98321			110.1	100.13	108.17		1	0.90945	0.98247			175.64	166.81	187.42			1	0.94973	1.06707
	103.5	0.96964	0.99724	0.99264		0.96964	0.97294	0.98581
	105	0.97113	0.99823	0.98298		0.97113	0.97379	0.97431		Figure 5M	in vitro aggregates									30nm nanosphere
	106.5	0.97261	0.99635	0.98295		0.97261	0.9823	0.98426		TNF-α secretion	WT	WT: Arctic 1:1	Arctic		WT	WT: Arctic 1:1	Arctic			WT	WT: Arctic 1:1	Arctic			WT	WT: Arctic 1:1	Arctic
	108	0.97413	0.99765	0.98187		0.97413	0.98522	0.98616			89.29	95.52	114.31	Normalised	1	1.06977	1.28021			155.36	178.09	214.2		Normalised	1	1.14631	1.37873
	109.5	0.97579	0.99741	0.98272		0.97579	0.98302	0.99078			104.04	106.2	136.54		1	1.02076	1.31238			163.32	189.11	226.85			1	1.15791	1.38899
	111	0.97745	0.99765	0.98573		0.97745	0.97877	0.98931			109.55	119.85	148.42		1	1.09402	1.35482			161.21	181.45	208.66			1	1.12555	1.29434
	112.5	0.97911	0.99629	0.99235		0.97911	0.97737	0.98475			110.1	112.65	143.32		1	1.02316	1.30173			175.64	193.72	223.42			1	1.10294	1.27203
	114	0.98077	0.99788	0.98712		0.98077	0.97753	0.98356
	115.5	0.98228	0.99669	0.98446		0.98228	0.98511	0.97895
	117	0.98282	0.9968	0.99258		0.98282	0.97779	0.98713		Figure 5N
	118.5	0.98335	0.99806	0.98907		0.98335	0.97555	0.98412		IL6 secretion	in vitro aggregates									30nm nanosphere
	120	0.98389	0.99681	0.9897		0.98389	0.99603	0.98886			WT	WT: Dutch 1:1	Dutch			WT	WT: Dutch 1:1	Dutch		WT	WT: Dutch 1:1	Dutch			WT	WT: Dutch 1:1	Dutch
	121.5	0.98443	0.99557	0.98346		0.98443	0.98559	0.98278			169.83	162.25	153.4		Normalised	1	0.95537	0.90326		210.59	214.59	219.88		Normalised	1	1.01899	1.04411
	123	0.98497	0.99657	0.98824		0.98497	0.98484	0.99284			135.52	145.55	141.1			1	1.07401	1.04117		213.37	208.73	229.1			1	0.97825	1.07372
	124.5	0.98551	0.99808	0.98036		0.98551	0.98798	0.98384			163.48	152.01	166.53			1	0.92984	1.01866		198.13	197.28	190.73			1	0.99571	0.96265
	126	0.98605	0.99703	0.97825		0.98605	0.99133	0.98482			130.91	135.07	130.07			1	1.03178	0.99358		221.24	210.92	205.57			1	0.95335	0.92917
	127.5	0.98653	0.9956	0.98048		0.98653	0.97971	0.98989
	129	0.98692	0.9963	0.98035		0.98692	0.98016	0.98582		Figure 5O	in vitro aggregates									30nm nanosphere
	130.5	0.98731	0.99629	0.98427		0.98731	0.97311	0.98239		IL6 secretion	WT	WT: Arctic 1:1	Arctic			WT	WT: Arctic 1:1	Arctic		WT	WT: Arctic 1:1	Arctic			WT	WT: Arctic 1:1	Arctic
	132	0.9877	0.99802	0.98362		0.9877	0.98176	0.98838			169.83	179.85	230.93		Normalised	1	1.059	1.35977		210.59	247.86	298.82		Normalised	1	1.17698	1.41897
	133.5	0.98808	0.99757	0.99007		0.98808	0.98358	0.99278			135.52	156.5	193.37			1	1.15481	1.42687		213.37	230.32	289.14			1	1.07944	1.35511
	135	0.98847	0.99644	0.98909		0.98847	0.98572	0.99564			163.48	165.15	211.8			1	1.01022	1.29557		198.13	235.39	283.79			1	1.18806	1.43234
	136.5	0.98886	0.99768	0.97837		0.98886	0.98181	0.984			130.91	144.21	174.29			1	1.1016	1.33137		221.24	242.52	295.86			1	1.09619	1.33728
	138	0.98925	0.99737	0.97976		0.98925	0.98104	0.98138
	139.5	0.98964	0.99841	0.99046		0.98964	0.98798	0.98758
	141	0.99004	0.99507	0.9873		0.99004	0.99257	0.98793		Figure 5Q
	142.5	0.99043	0.99691	0.9887		0.99043	0.98041	0.99		LDH assay	in vitro aggregates
	144	0.99083	0.99509	0.98596		0.99083	0.9816	0.98801			Veh	WT	WT: Dutch 1:1	Dutch		Veh	WT	WT: Dutch 1:1	Dutch
	145.5	0.99123	0.99637	0.99202		0.99123	0.98338	0.99176			11.66	30.98	32.09	44.79	Normalised	1	2.65695	2.75214	3.84134
	147	0.99163	0.99643	0.99278		0.99163	0.99836	0.98687			10	27.9	31.12	39.3		1	2.79	3.112	3.93
	148.5	0.99203	0.9983	0.9858		0.99203	0.97632	0.98601			9.73	24.91	31.08	36.19		1	2.56012	3.19424	3.71942
	150	0.99243	0.99737	0.98752		0.99243	0.9785	0.98899			14.11	32.42	35.9	54.02		1	2.29766	2.54429	3.82849
	151.5	0.99285	0.99582	0.98854		0.99285	0.98638	0.98716
	153	0.99326	0.99727	0.98196		0.99326	0.98409	0.99598			30nm nanosphere
	154.5	0.99368	0.99727	0.97482		0.99368	0.98077	0.99125			Veh	WT	WT: Dutch 1:1	Dutch		Veh	WT	WT: Dutch 1:1	Dutch
	156	0.99409	0.99972	0.98936		0.99409	0.98443	0.99272			11.63	33.36	37.92	43.62	Normalised	1	2.86844	3.26053	3.75064
	157.5	0.99451	0.99845	0.98247		0.99451	0.98731	0.99211			10.62	28.92	34.59	40.54		1	2.72316	3.25706	3.81733
	159	0.99492	0.99557	0.98661		0.99492	0.99009	0.99959			13.49	35.93	45.24	49.57		1	2.66345	3.3536	3.67457
	160.5	0.99496	0.99822	0.97504		0.99496	0.98034	0.9929			11.33	33.46	37.31	45.51		1	2.95322	3.29303	4.01677
	162	0.99487	0.99735	0.98402		0.99487	0.98522	0.98711
	163.5	0.99478	0.99943	0.98354		0.99478	0.97938	0.98544		Figure 5R	in vitro aggregates
	165	0.99469	0.99848	0.98357		0.99469	0.98837	0.98651		LDH assay	Veh	WT	WT: Arctic 1:1	Arctic		Veh	WT	WT: Arctic 1:1	Arctic
	166.5	0.99461	0.99663	0.99571		0.99461	0.9824	0.98496			11.66	30.98	32.14	45.42	Normalised	1	2.65695	2.75643	3.89537
	168	0.99452	0.99742	0.9851		0.99452	0.98687	0.98788			10	27.9	33.65	40.83		1	2.79	3.365	4.083
	169.5	0.99443	0.99706	0.98192		0.99443	0.98404	0.98457			9.73	24.91	30.64	43.16		1	2.56012	3.14902	4.43577
											14.11	32.42	37.46	55.7		1	2.29766	2.65485	3.94755
											30nm nanosphere
											Veh	WT	WT: Arctic 1:1	Arctic		Veh	WT	WT: Arctic 1:1	Arctic
											11.63	33.36	44.75	57.44	Normalised	1	2.86844	3.84781	4.93895
											10.62	28.92	38.28	49.99		1	2.72316	3.60452	4.70716
											13.49	35.93	45.09	61.44		1	2.66345	3.34248	4.55448
											11.33	33.46	41.46	53.73		1	2.95322	3.65931	4.74228

## Sheet: Figure 6
Figure 6C	Colocalization													Figure 6I	Distribution intensity	αSyn : pSyn
	tissue homogeneates (%)														pSyn/αSyn int.	100 : 0	75: 25	50:50	25:75	0:100
	53.4														0.05	37583	4647	213	373	155
	81.3														0.15	844	14265	538	484	185
	32.6														0.25	388	14403	1114	715	200
															0.35	229	7198	2239	1465	240
Figure 6G	BCA assay														0.45	169	3419	2981	2321	287
αSyn : pSyn	100 : 0	75: 25	50:50	25:75	0:100	Normalised	100 : 0	75: 25	50:50	25:75	0:100				0.55	105	1745	2725	2804	352
	0.13888	0.13333	0.14815	0.13819	0.12533		1	0.96008	1.06679	0.99504	0.90243				0.65	86	1076	2404	3860	513
	0.14043	0.15167	0.13507	0.13522	0.13254		1	1.07998	0.96182	0.96285	0.94376				0.75	53	720	2163	3703	775
	0.13558	0.1375	0.1333	0.13913	0.13489		1	1.01416	0.98316	1.02619	0.99492				0.85	52	533	2039	3394	1066
	0.12844	0.12667	0.12877	0.13935	0.13409		1	0.98618	1.00254	1.08491	1.04401				0.95	32	411	1774	2771	1309
															1.05	42	373	1503	2450	1475
Figure 6H	Colocalization														1.15	25	342	1303	2072	1582
αSyn : pSyn	100 : 0	75: 25	50:50	25:75	0:100										1.25	20	312	1102	1825	1590
	3.85	93.774	95.5	97.277	96.003										1.35	23	290	913	1667	1468
	0.162	92.466	99.679	96.221	94.687										1.45	12	226	754	1522	1425
	4.705	94.163	95.494	97.534	93.836										1.55	14	233	625	1358	1302
	2.668	94.792	87.825	96.723	95.749										1.65	11	195	555	1275	1186
															1.75	13	195	422	1232	1100
Figure 6L	Cardiolipin 0%							Cardiolipin 20%							1.85	9	215	369	1166	966
Membrane damage	αSyn	pSyn	Normalised	αSyn	pSyn			αSyn	pSyn	Normalised	αSyn	pSyn			1.95	6	184	305	1105	886
	39.64	37		1	0.9334			33.25	78.59		1	2.36361			2.05	8	146	212	1022	853
	48.37	39.2		1	0.81042			40.21	82.65		1	2.05546			2.15	9	148	190	980	722
	44.83	34.1		1	0.76065			35.12	83.87		1	2.3881			2.25	5	140	189	948	712
	39.26	41.4		1	1.05451			34.26	71.76		1	2.09457			2.35	8	146	159	905	677
															2.45	6	123	112	819	592
															2.55	4	121	130	739	574
Figure 6M															2.65	7	114	24	705	569
Membrane damage	Cardiolipin 0%														2.75	2	112	27	650	556
αSyn : pSyn	100 : 0	75: 25	50:50	25:75	0:100	Normalised	100 : 0	75: 25	50:50	25:75	0:100				2.85	3	104	23	593	482
	45.4	48.7	49.4	46.6	44.3		1	1.07269	1.08811	1.02643	0.97577				2.95	0	109	18	510	470
	50.8	53.2	49.6	50.3	52.8		1	1.04724	0.97638	0.99016	1.03937				3.05	6	71	15	472	464
	52.3	49	45.6	46.9	50.6		1	0.9369	0.87189	0.89675	0.9675				3.15	0	93	13	433	455
	55.2	47.5	56.4	59.9	60.3		1	0.86051	1.02174	1.08514	1.09239				3.25	3	98	16	377	393
															3.35	1	87	16	356	391
Figure 6N															3.45	1	63	13	322	350
Membrane damage	Cardiolipin 20%														3.55	6	65	12	308	338
αSyn : pSyn	100 : 0	75: 25	50:50	25:75	0:100	Normalised	100 : 0	75: 25	50:50	25:75	0:100				3.65	5	66	13	257	333
	40.05	52.56	59.68	57.9	64.05		1	1.31236	1.49014	1.44569	1.59925				3.75	3	70	11	237	343
	44.47	56.18	63.89	69.59	69.41		1	1.26332	1.4367	1.56488	1.56083				3.85	1	74	8	243	295
	46.43	58.2	67.98	70.23	74.19		1	1.2535	1.46414	1.5126	1.59789				3.95	2	66	8	220	323
	37.79	50.78	58.97	61.57	57.09		1	1.34374	1.56047	1.62927	1.51072				4.05	2	58	12	192	272
															4.15	2	60	8	209	257
															4.25	4	52	9	193	234
															4.35	2	61	9	155	250
															4.45	4	58	7	145	205
															4.55	4	46	6	146	199
															4.65	4	56	8	154	178
															4.75	2	51	7	125	187
															4.85	0	43	7	116	191
															4.95	1	39	6	110	171
															5.05	3	32	7	120	199
															5.15	1	30	6	107	154
															5.25	2	40	3	89	139
															5.35	3	42	7	113	150
															5.45	2	32	4	125	140
															5.55	1	31	2	86	134
															5.65	2	18	5	85	105
															5.75	2	40	5	103	125
															5.85	1	29	3	85	125
															5.95	1	35	6	75	97
															6.05	5	27	4	58	93
															6.15	0	24	3	62	99
															6.25	0	28	5	75	100
															6.35	0	28	5	60	89
															6.45	1	25	3	62	93
															6.55	1	23	3	55	71
															6.65	2	21	4	50	67
															6.75	0	36	3	49	71
															6.85	0	15	3	65	72
															6.95	0	18	2	59	66
															7.05	2	20	3	47	69
															7.15	2	17	3	41	64
															7.25	2	19	3	43	66
															7.35	2	25	2	51	67
															7.45	0	20	3	45	56
															7.55	0	11	3	45	55
															7.65	1	19	3	44	42
															7.75	0	15	4	44	39
															7.85	0	16	2	40	43
															7.95	0	23	3	42	53
															8.05	2	20	3	40	53
															8.15	0	21	3	33	55
															8.25	0	17	1	32	44
															8.35	0	16	3	42	45
															8.45	2	11	2	31	43
															8.55	1	10	2	39	52
															8.65	0	14	1	26	38
															8.75	2	11	2	31	42
															8.85	0	6	2	31	37
															8.95	0	13	2	36	32
															9.05	3	15	1	29	39
															9.15	0	14	3	34	36
															9.25	0	21	1	23	26
															9.35	0	16	1	28	35
															9.45	0	14	1	41	26
															9.55	0	11	2	28	29
															9.65	0	12	1	25	33
															9.75	0	6	2	37	38
															9.85	0	17	1	34	30
															9.95	0	9	1	29	27
															10.05	0	13	2	28	27
															10.15	0	11	2	28	30
															10.25	1	12	1	24	22
															10.35	1	10	2	24	24
															10.45	0	10	2	20	21
															10.55	0	10	1	19	20
															10.65	0	8	2	22	32
															10.75	1	13	2	17	25
															10.85	1	11	1	16	25
															10.95	1	10	2	22	25
															11.05	0	5	0	16	26
															11.15	0	6	2	20	19
															11.25	0	13	1	19	17
															11.35	0	6	1	18	24
															11.45	1	9	2	21	20
															11.55	0	8	1	6	19
															11.65	1	9	1	17	29
															11.75	0	13	2	14	20
															11.85	0	7	2	14	27
															11.95	1	12	1	14	18
															12.05	0	5	1	14	18
															12.15	0	12	1	16	29
															12.25	0	11	1	15	14
															12.35	1	5	2	16	15
															12.45	0	4	1	14	13
															12.55	0	6	1	11	17
															12.65	0	10	1	7	15
															12.75	0	7	1	8	24
															12.85	0	7	1	8	18
															12.95	0	7	1	7	19
															13.05	0	7	1	9	15
															13.15	0	8	1	6	20
															13.25	0	10	1	6	22
															13.35	2	4	0	5	20
															13.45	0	3	1	11	11
															13.55	0	5	1	7	16
															13.65	0	7	1	9	15
															13.75	0	6	1	5	14
															13.85	0	5	1	6	11
															13.95	0	4	1	6	12
															14.05	2	4	1	6	18
															14.15	0	6	1	8	18
															14.25	0	7	1	4	10
															14.35	0	5	1	5	24
															14.45	0	7	2	7	8
															14.55	0	5	1	5	14
															14.65	0	5	1	6	17
															14.75	1	4	1	4	14
															14.85	0	2	1	7	13
															14.95	0	6	1	7	11
															15.05	1	8	0	5	9
															15.15	0	5	1	4	13
															15.25	0	4	0	4	11
															15.35	1	6	0	6	14
															15.45	1	3	1	6	13
															15.55	0	3	1	4	22
															15.65	0	6	1	4	9
															15.75	0	1	1	6	11
															15.85	0	3	0	8	7
															15.95	0	7	0	8	15
															16.05	0	5	2	4	18
															16.15	0	6	1	4	14
															16.25	0	8	1	3	11
															16.35	0	3	1	4	12
															16.45	0	4	1	7	11
															16.55	0	2	0	6	15
															16.65	0	2	1	4	8
															16.75	0	3	0	5	11
															16.85	0	2	1	5	8
															16.95	0	7	0	5	13
															17.05	0	2	1	3	11
															17.15	1	3	0	2	13
															17.25	0	4	1	4	11
															17.35	0	3	1	4	9
															17.45	1	6	1	6	10
															17.55	0	4	1	6	9
															17.65	0	1	1	4	10
															17.75	0	3	0	4	6
															17.85	0	6	1	5	9
															17.95	0	3	1	4	10
															18.05	0	2	0	4	12
															18.15	0	4	2	3	3
															18.25	0	6	0	3	10
															18.35	0	4	0	3	7
															18.45	0	2	1	4	11
															18.55	0	5	0	1	4
															18.65	0	5	0	3	13
															18.75	0	2	0	4	9
															18.85	0	1	1	2	11
															18.95	1	8	1	5	10
															19.05	0	5	1	2	11
															19.15	0	2	1	3	15
															19.25	0	5	1	4	5
															19.35	0	5	0	3	8
															19.45	0	4	0	4	10
															19.55	0	3	0	4	10
															19.65	0	3	0	3	15
															19.75	0	4	1	2	8
															19.85	0	1	0	2	7
															19.95	0	6	0	2	5
															201
